# Supplementary material for: Transcriptomic Analysis of Polyhexamethyleneguanidine-Induced Lung Injury in Mice after a Long-Term Recovery
Source: Toxics. 2021 Oct 8;9(10):253. doi: 10.3390/toxics9100253 (PMC8540838; doi:10.3390/toxics9100253)
Supplement: Supplementary file 1 [file toxics-09-00253-s001.zip]

Archive with 2 entries (2 files):
- supplementary_tables_Toxics.xlsx
- toxics-1391431-sm-final.pdf
