# Supplementary material for: Transcriptomic Analysis of Polyhexamethyleneguanidine-Induced Lung Injury in Mice after a Long-Term Recovery
Source: Toxics. 2021 Oct 8;9(10):253. doi: 10.3390/toxics9100253 (PMC8540838; doi:10.3390/toxics9100253)
Supplement: Supplementary file 1 [file toxics-09-00253-s001.zip › supplementary_tables_Toxics.xlsx]

## Sheet: Supplementary Table 2
Supplementary Table 2 The list of differentially expressed genes
Gene Symbol	Description	Fold Change	Volume	Stat_results	Raw.pval	BH.pval
Ltf	lactotransferrin	275.948	5.57105	44.7761	0.000109563	0.0251346
Gp2	glycoprotein 2 (zymogen granule membrane)	32.0054	1.98762	12.3145	0.000469835	0.0323587
Krt14	keratin 14	24.7202	0.746026	18.7346	0.00155038	0.0451615
Gpnmb	glycoprotein (transmembrane) nmb	24.7029	4.33254	21.2407	3.68406e-05	0.0251346
Mmp12	matrix metallopeptidase 12	20.8383	3.23231	15.1154	0.000143794	0.0251346
Bpifa1	BPI fold containing family A, member 1	16.7301	9.24852	7.02363	0.00217524	0.0494097
Saa3	serum amyloid A 3	16.3274	2.87944	15.5279	0.000523463	0.0328127
Retnla	resistin like alpha	16.2994	7.12925	21.0914	0.000149193	0.0251346
Jchain	immunoglobulin joining chain	14.7435	6.88451	7.32099	0.00843384	0.0696608
Cd177	CD177 antigen	14.3024	3.74848	11.5345	0.00549423	0.060388
Orm1	orosomucoid 1	12.5274	2.12742	15.397	0.000131056	0.0251346
Wfdc17	WAP four-disulfide core domain 17	11.6995	4.70697	12.3064	0.00119581	0.043712
Trem2	triggering receptor expressed on myeloid cells 2	11.2803	2.70941	44.7754	4.1849e-05	0.0251346
Scgb3a1	secretoglobin, family 3A, member 1	11.127	9.49855	9.17157	0.00915933	0.0714852
Ctsk	cathepsin K	11.1106	5.98696	24.2615	1.71261e-05	0.0251346
Cxcl5	chemokine (C-X-C motif) ligand 5	11.0653	3.55721	6.97511	0.00232687	0.0499727
Ccl20	chemokine (C-C motif) ligand 20	11.0032	2.33872	14.8792	0.000213832	0.0259781
Fgg	fibrinogen gamma chain	10.9136	2.7591	5.64426	0.0106976	0.0764475
Prg2	proteoglycan 2, bone marrow	8.55064	1.39226	11.7459	0.00030197	0.0293586
Lcn2	lipocalin 2	8.23569	6.66979	22.4038	0.000168881	0.0257766
Slc26a4	solute carrier family 26, member 4	8.05586	2.21762	12.3302	0.00028651	0.0291858
Cxcr1	chemokine (C-X-C motif) receptor 1	7.59652	2.18639	7.35601	0.00312023	0.0523532
Slco1a5	solute carrier organic anion transporter family, member 1a5	7.30623	2.50141	12.4816	0.00161067	0.0455579
Fga	fibrinogen alpha chain	7.07676	1.12918	5.04509	0.0293266	0.119245
Spp1	secreted phosphoprotein 1	6.25961	8.51373	8.74192	0.000955216	0.0408517
Ccl8	chemokine (C-C motif) ligand 8	6.17772	3.90121	14.4839	0.0001536	0.0251346
Calml3	calmodulin-like 3	6.12026	4.13427	8.28597	0.00128694	0.0446005
Ly6i	lymphocyte antigen 6 complex, locus I	6.0224	2.25945	8.17857	0.0119236	0.0792196
Cdkn2a	cyclin-dependent kinase inhibitor 2A	5.95974	1.35758	19.1494	0.000511154	0.0326821
Lilr4b	leukocyte immunoglobulin-like receptor, subfamily B, member 4B	5.93304	4.44668	15.3044	0.000172401	0.0257864
Msr1	macrophage scavenger receptor 1	5.73955	2.39525	10.6464	0.000995848	0.040937
Wfdc21	WAP four-disulfide core domain 21	5.6423	3.70453	15.2445	0.000119214	0.0251346
Agr2	anterior gradient 2	5.60495	2.55497	21.6388	0.000120698	0.0251346
Aqp3	aquaporin 3	5.34917	1.16399	9.10541	0.00676463	0.0654562
D17H6S56E-5	DNA segment, Chr 17, human D6S56E 5	5.23722	5.4901	43.6224	0.000235855	0.0260912
Aqp4	aquaporin 4	5.21991	3.57252	5.79144	0.021505	0.103681
Cxcl1	chemokine (C-X-C motif) ligand 1	5.17137	1.55001	3.38464	0.0350371	0.12937
Lilrb4a	leukocyte immunoglobulin-like receptor, subfamily B, member 4A	5.15714	5.56065	21.2048	0.000152977	0.0251346
Oit1	oncoprotein induced transcript 1	5.13031	2.17138	15.3993	0.000184365	0.0257864
AU040972	expressed sequence AU040972	5.07701	3.80457	7.30773	0.00258847	0.0507524
Areg	amphiregulin	4.95939	3.51421	5.4484	0.00555067	0.0606376
Lhfpl2	lipoma HMGIC fusion partner-like 2	4.91062	2.99174	12.9799	0.00031168	0.0293586
AA467197	expressed sequence AA467197	4.80449	2.12038	14.6348	0.00244656	0.0503599
Fxyd3	FXYD domain-containing ion transport regulator 3	4.59542	4.27658	8.75106	0.00554105	0.0605734
Lrg1	leucine-rich alpha-2-glycoprotein 1	4.58424	4.40297	21.194	9.81596e-05	0.0251346
Tmc5	transmembrane channel-like gene family 5	4.56029	2.34823	11.8575	0.00220093	0.0494097
Clec4d	C-type lectin domain family 4, member d	4.46169	3.09385	8.81885	0.000912745	0.0400847
Gdf15	growth differentiation factor 15	4.37005	1.30888	8.25876	0.00143565	0.0451615
Tnc	tenascin C	4.34937	2.1195	10.9244	0.0010017	0.040937
Atp6v0d2	ATPase, H+ transporting, lysosomal V0 subunit D2	4.33823	5.16468	11.8929	0.00483973	0.0582653
Cxcl17	chemokine (C-X-C motif) ligand 17	4.30128	5.40872	8.77719	0.0083417	0.0693159
Mmp19	matrix metallopeptidase 19	4.20882	3.63468	13.2683	0.000308426	0.0293586
Cd68	CD68 antigen	4.15655	5.14303	14.8175	0.00111979	0.0422591
Stra6l	STRA6-like	4.12444	0.781893	12.2644	0.000309917	0.0293586
Ccl3	chemokine (C-C motif) ligand 3	4.11979	1.29966	6.89784	0.00819579	0.0689905
Ccl6	chemokine (C-C motif) ligand 6	4.11091	7.86524	7.81127	0.013622	0.0840546
Ppp1r14d	protein phosphatase 1, regulatory (inhibitor) subunit 14D	4.05942	2.6092	11.7891	0.000306428	0.0293586
Ctsd	cathepsin D	4.05465	9.61476	18.859	0.000129558	0.0251346
Muc5b	mucin 5, subtype B, tracheobronchial	4.05295	3.1292	11.6983	0.00139343	0.0451615
Clec4n	C-type lectin domain family 4, member n	4.0295	4.77383	18.7794	6.1626e-05	0.0251346
Ms4a7	membrane-spanning 4-domains, subfamily A, member 7	3.98273	2.60505	17.3168	0.000136412	0.0251346
1500015O10Rik	RIKEN cDNA 1500015O10 gene	3.96836	0.94056	15.0413	0.000133854	0.0251346
Pigr	polymeric immunoglobulin receptor	3.95073	4.99143	11.5718	0.000440781	0.0318366
Steap4	STEAP family member 4	3.92686	3.73691	7.66313	0.0118929	0.079151
Ankrd37	ankyrin repeat domain 37	3.90921	3.14641	7.33191	0.0147366	0.0870315
Bpifb1	BPI fold containing family B, member 1	3.88682	5.11725	3.39542	0.0349642	0.129327
Ccl12	chemokine (C-C motif) ligand 12	3.87823	2.32701	3.92819	0.0230272	0.106825
Acp5	acid phosphatase 5, tartrate resistant	3.85282	3.89744	9.58555	0.00106545	0.0418398
Arg1	arginase, liver	3.84968	2.23538	8.84396	0.00212925	0.0492903
Serpine1	serine (or cysteine) peptidase inhibitor, clade E, member 1	3.80038	3.46145	8.40869	0.0068109	0.0655524
Trf	transferrin	3.7733	9.24383	6.39458	0.0220761	0.104865
Slc39a2	solute carrier family 39 (zinc transporter), member 2	3.67983	1.69818	8.85851	0.0037198	0.0552134
Lgals3	lectin, galactose binding, soluble 3	3.66089	7.08503	38.3149	7.86065e-06	0.0210467
Adam8	a disintegrin and metallopeptidase domain 8	3.65975	4.08445	8.7785	0.00272531	0.0513629
S100a14	S100 calcium binding protein A14	3.6577	3.09661	7.05413	0.0115562	0.0780122
Ms4a6d	membrane-spanning 4-domains, subfamily A, member 6D	3.64544	3.60853	13.2751	0.000388796	0.030497
Zranb3	zinc finger, RAN-binding domain containing 3	3.56796	2.0221	27.8874	1.04069e-05	0.0210467
Mzb1	marginal zone B and B1 cell-specific protein 1	3.54319	3.19517	7.23512	0.00400329	0.0560175
Cd200r4	CD200 receptor 4	3.48101	3.21989	13.2899	0.000185586	0.0257864
Chl1	cell adhesion molecule L1-like	3.47858	0.388757	14.2308	0.00442187	0.0570258
Rnf128	ring finger protein 128	3.44658	4.14495	11.1059	0.000465735	0.0323587
Chil3	chitinase-like 3	3.44531	9.37312	4.74759	0.0343662	0.128409
Slc7a11	solute carrier family 7 (cationic amino acid transporter, y+ system), member 11	3.43207	1.52493	11.2251	0.000659674	0.0349832
4930572O03Rik	RIKEN cDNA 4930572O03 gene	3.38237	1.53031	9.02367	0.00199543	0.0483495
Ccl28	chemokine (C-C motif) ligand 28	3.37414	0.545718	6.93733	0.0142828	0.0860958
C1qb	complement component 1, q subcomponent, beta polypeptide	3.34829	4.81367	11.8644	0.000598626	0.0339957
Cldn4	claudin 4	3.32976	2.61461	16.9073	0.000492011	0.0323587
Slpi	secretory leukocyte peptidase inhibitor	3.30915	5.16087	6.05244	0.0242942	0.109425
Psrc1	proline/serine-rich coiled-coil 1	3.29609	1.44426	10.4231	0.000483017	0.0323587
Itga7	integrin alpha 7	3.2959	3.59954	18.0167	0.00280554	0.0519123
Akr1b8	aldo-keto reductase family 1, member B8	3.29519	5.12461	8.50747	0.00167842	0.0460158
Ccl2	chemokine (C-C motif) ligand 2	3.26486	1.7061	10.7355	0.000426779	0.0313857
Dapl1	death associated protein-like 1	3.26254	1.30264	9.76624	0.000638002	0.034489
Gm21190	predicted gene, 21190	3.25534	1.10957	10.2931	0.000593614	0.0339957
Ceacam10	carcinoembryonic antigen-related cell adhesion molecule 10	3.25495	0.606628	16.1709	0.00022438	0.0260912
Rgs1	regulator of G-protein signaling 1	3.25297	2.42254	9.23254	0.00249036	0.0505008
Fetub	fetuin beta	3.24839	2.59219	4.57712	0.0429191	0.143855
Klk11	kallikrein related-peptidase 11	3.23751	2.04575	7.94669	0.00478151	0.0580781
Cd14	CD14 antigen	3.23263	5.17739	15.4039	0.000379699	0.030398
Procr	protein C receptor, endothelial	3.22798	2.83774	5.14813	0.0353929	0.130055
Syngr1	synaptogyrin 1	3.22033	3.21828	7.06918	0.00426248	0.0567128
Tmem252	transmembrane protein 252	3.2053	2.29489	5.073	0.00748408	0.0671379
Ppp1r3b	protein phosphatase 1, regulatory (inhibitor) subunit 3B	3.17844	2.30492	4.45063	0.0448138	0.146621
Them5	thioesterase superfamily member 5	3.16795	0.530336	13.2771	0.000617761	0.0339957
Acod1	aconitate decarboxylase 1	3.16084	0.504867	11.8231	0.00481381	0.058251
Ch25h	cholesterol 25-hydroxylase	3.14778	2.59822	4.6777	0.0124118	0.0806521
Ccl7	chemokine (C-C motif) ligand 7	3.11747	1.53203	5.32753	0.00769293	0.0677511
Hes6	hairy and enhancer of split 6	3.10304	4.88589	6.46785	0.00349515	0.0543109
Stc2	stanniocalcin 2	3.09822	1.24729	10.8152	0.000464357	0.0323587
Fcgr3	Fc receptor, IgG, low affinity III	3.06973	5.70501	14.0761	0.00203229	0.0485944
Fcamr	Fc receptor, IgA, IgM, high affinity	3.06697	1.35436	8.78304	0.00097299	0.0408517
C1qc	complement component 1, q subcomponent, C chain	3.0665	5.2817	15.5132	0.00177306	0.0465668
Speer4c	spermatogenesis associated glutamate (E)-rich protein 4C	3.06262	1.46681	4.52831	0.0420517	0.142289
Slc11a1	solute carrier family 11 (proton-coupled divalent metal ion transporters), member 1	3.06092	2.77351	8.13883	0.00574311	0.0617394
Tnfrsf9	tumor necrosis factor receptor superfamily, member 9	3.05025	0.775579	5.477	0.0276192	0.116246
Cfb	complement factor B	3.05014	5.3416	6.24132	0.00370488	0.0550931
Trp63	transformation related protein 63	3.03788	0.552322	8.06203	0.00908214	0.0713994
Hk3	hexokinase 3	3.02336	2.11159	19.2725	0.000890288	0.0399002
Tgm1	transglutaminase 1, K polypeptide	3.00878	1.61473	13.5358	0.000321922	0.0293586
Ifitm1	interferon induced transmembrane protein 1	3.00161	5.63446	7.33727	0.00366436	0.054996
Hmox1	heme oxygenase 1	2.96692	4.6092	9.71311	0.00189646	0.0473211
Fabp7	fatty acid binding protein 7, brain	2.95099	0.664775	12.452	0.000558541	0.0336425
Il6	interleukin 6	2.93983	0.684549	9.60114	0.00796675	0.0683838
Slc5a1	solute carrier family 5 (sodium/glucose cotransporter), member 1	2.93596	1.86815	9.38508	0.00266769	0.0508662
C1qa	complement component 1, q subcomponent, alpha polypeptide	2.93405	5.89835	11.7439	0.000443941	0.0319223
Cldn2	claudin 2	2.93358	0.702971	16.0269	0.00257805	0.0507476
Gabrp	gamma-aminobutyric acid (GABA) A receptor, pi	2.92278	6.48411	8.19643	0.00125206	0.0443631
Muc4	mucin 4	2.91189	1.83338	12.0763	0.000352115	0.0296712
Ccl4	chemokine (C-C motif) ligand 4	2.89238	0.864739	7.15929	0.00223469	0.0494148
Aldoc	aldolase C, fructose-bisphosphate	2.89153	2.52698	6.93622	0.00998346	0.0739233
Oas1a	2'-5' oligoadenylate synthetase 1A	2.88267	3.09777	10.825	0.00164855	0.0456848
Tbxas1	thromboxane A synthase 1, platelet	2.87313	3.37653	11.644	0.000314639	0.0293586
Cxcl13	chemokine (C-X-C motif) ligand 13	2.85898	2.89333	6.22025	0.00363842	0.0548612
Clec7a	C-type lectin domain family 7, member a	2.85154	5.88923	12.4836	0.000238673	0.0260912
Cp	ceruloplasmin	2.84562	7.96857	8.67084	0.00851944	0.0698258
Socs3	suppressor of cytokine signaling 3	2.83783	4.63645	8.36082	0.00541123	0.0601155
Clip4	CAP-GLY domain containing linker protein family, member 4	2.82638	4.35403	10.1357	0.0049644	0.0585508
Ppp1r36	protein phosphatase 1, regulatory subunit 36	2.80223	4.06313	4.92374	0.00862327	0.0700089
Pla2g2d	phospholipase A2, group IID	2.79432	1.50921	6.61907	0.00747598	0.0671379
Cfi	complement component factor i	2.76857	0.860562	13.4575	0.00170871	0.0460158
Rhbdl2	rhomboid, veinlet-like 2 (Drosophila)	2.76649	0.949808	12.0444	0.000640179	0.034489
Fcgr4	Fc receptor, IgG, low affinity IV	2.7499	3.65939	6.49176	0.0034359	0.0540291
Timp1	tissue inhibitor of metalloproteinase 1	2.7373	2.55608	11.3787	0.000525279	0.0328127
Mapk13	mitogen-activated protein kinase 13	2.73379	3.12621	14.93	0.000124021	0.0251346
Klk13	kallikrein related-peptidase 13	2.73104	1.29695	8.69615	0.00221974	0.0494097
Itgax	integrin alpha X	2.72597	4.79105	9.91768	0.00338037	0.0536217
Hpgds	hematopoietic prostaglandin D synthase	2.72136	1.67435	20.668	0.000330504	0.0295427
Bhlhe40	basic helix-loop-helix family, member e40	2.71739	3.99844	8.15734	0.00212318	0.0492903
Pira2	paired-Ig-like receptor A2	2.71234	2.0973	5.99162	0.0228159	0.106379
Pld3	phospholipase D family, member 3	2.71069	5.01459	24.3024	1.71065e-05	0.0251346
Fabp5	fatty acid binding protein 5, epidermal	2.70786	7.17313	7.78073	0.00256065	0.0506464
Clec5a	C-type lectin domain family 5, member a	2.70283	1.7112	4.34216	0.0480598	0.151541
Fcrls	Fc receptor-like S, scavenger receptor	2.70198	2.89007	17.1866	0.000153433	0.0251346
Ptges	prostaglandin E synthase	2.70126	4.05213	7.03899	0.0132908	0.0830877
Vtcn1	V-set domain containing T cell activation inhibitor 1	2.69866	2.5149	9.33762	0.00155864	0.0451923
Mfsd2a	major facilitator superfamily domain containing 2A	2.69429	2.78894	11.149	0.00177973	0.0465794
Itih4	inter alpha-trypsin inhibitor, heavy chain 4	2.68836	5.17444	5.25844	0.0123547	0.0806238
Mal	myelin and lymphocyte protein, T cell differentiation protein	2.68149	4.76674	28.2196	1.01128e-05	0.0210467
Slamf7	SLAM family member 7	2.67822	2.20226	14.8916	0.000156056	0.0251346
Gadd45g	growth arrest and DNA-damage-inducible 45 gamma	2.67542	4.43444	8.24007	0.00606654	0.0634225
Cd84	CD84 antigen	2.67301	4.66057	8.72775	0.00248093	0.0505008
Ctss	cathepsin S	2.65935	8.23245	25.2347	0.000279679	0.0291858
B3galt2	UDP-Gal:betaGlcNAc beta 1,3-galactosyltransferase, polypeptide 2	2.65561	1.48849	5.59653	0.00527024	0.0597734
Tnfaip2	tumor necrosis factor, alpha-induced protein 2	2.64847	4.37329	30.7988	3.64459e-05	0.0251346
Kif1a	kinesin family member 1A	2.64605	1.93708	9.09182	0.00156484	0.04521
Ckmt1	creatine kinase, mitochondrial 1, ubiquitous	2.64273	4.36123	6.22476	0.0033926	0.0537073
Has2	hyaluronan synthase 2	2.64137	0.716215	9.33099	0.00229222	0.0499136
Adam28	a disintegrin and metallopeptidase domain 28	2.62782	4.90952	5.82956	0.00475151	0.0580413
Aspg	asparaginase	2.62711	1.18096	13.5279	0.00057579	0.0336425
Fxyd4	FXYD domain-containing ion transport regulator 4	2.62682	0.834507	8.26011	0.00221525	0.0494097
Glipr1	GLI pathogenesis-related 1 (glioma)	2.61318	4.99866	12.8617	0.000513088	0.0326821
Ly6d	lymphocyte antigen 6 complex, locus D	2.60465	4.59232	9.3919	0.00169515	0.0460158
Ildr2	immunoglobulin-like domain containing receptor 2	2.59923	1.8292	10.2362	0.00733389	0.0664734
Cstb	cystatin B	2.59112	6.08823	11.115	0.0012576	0.0443631
Sfn	stratifin	2.59066	3.60541	6.05627	0.0150832	0.087812
Oas1g	2'-5' oligoadenylate synthetase 1G	2.59048	1.68306	12.2139	0.00177519	0.0465668
Fcgbp	Fc fragment of IgG binding protein	2.59041	1.28908	10.7937	0.00661402	0.065229
Basp1	brain abundant, membrane attached signal protein 1	2.58728	3.45289	5.03287	0.0110902	0.0768442
Wnt7b	wingless-type MMTV integration site family, member 7B	2.58524	1.81659	9.29734	0.000748555	0.0370363
Cdhr1	cadherin-related family member 1	2.58405	0.378202	6.39205	0.0229652	0.106677
Erich2	glutamate rich 2	2.58272	3.69528	6.71891	0.00306399	0.0523532
Sptssb	serine palmitoyltransferase, small subunit B	2.58263	2.17079	9.53274	0.00128172	0.0446005
Clu	clusterin	2.58021	7.10071	10.1797	0.000840145	0.0392853
Porcn	porcupine homolog (Drosophila)	2.57745	4.38394	4.36778	0.0456223	0.147654
Mcoln3	mucolipin 3	2.57593	3.21046	8.70381	0.0047997	0.0582117
Lrp12	low density lipoprotein-related protein 12	2.57421	3.01338	6.85206	0.00974172	0.0731715
Gsto1	glutathione S-transferase omega 1	2.57074	7.47846	10.3928	0.000707487	0.0361778
Cxcl2	chemokine (C-X-C motif) ligand 2	2.56474	0.83206	6.32851	0.00742833	0.0669916
Hcar2	hydroxycarboxylic acid receptor 2	2.56117	2.23031	16.0209	0.002864	0.0519306
Cd300lf	CD300 molecule like family member F	2.55253	2.16333	6.649	0.0026575	0.0508224
Kcne3	potassium voltage-gated channel, Isk-related subfamily, gene 3	2.54148	2.20696	7.0549	0.00233759	0.0499727
Ccna1	cyclin A1	2.53801	0.98233	6.61255	0.0151941	0.0880642
Sdcbp2	syndecan binding protein (syntenin) 2	2.53615	2.326	14.6724	0.00023791	0.0260912
Gja1	gap junction protein, alpha 1	2.51982	5.06425	20.7348	3.29758e-05	0.0251346
Cyp1b1	cytochrome P450, family 1, subfamily b, polypeptide 1	2.51543	2.94043	5.34547	0.0157353	0.0894836
Ankrd22	ankyrin repeat domain 22	2.51099	0.607858	7.74365	0.004309	0.0569421
Mst1	macrophage stimulating 1 (hepatocyte growth factor-like)	2.50926	2.56124	4.45392	0.0113085	0.07719
Esr1	estrogen receptor 1 (alpha)	2.49818	1.3686	11.0849	0.000384914	0.0304349
Il4i1	interleukin 4 induced 1	2.49724	0.74984	4.94784	0.010585	0.0761268
Prr29	proline rich 29	2.49297	3.28929	4.84683	0.0125082	0.0809808
F7	coagulation factor VII	2.48938	3.61512	13.8729	0.000212935	0.0259781
Itgb2	integrin beta 2	2.48286	5.78165	10.5645	0.00130792	0.0446005
Adamdec1	ADAM-like, decysin 1	2.48278	3.57443	7.47947	0.013425	0.0834754
Cpxm2	carboxypeptidase X 2 (M14 family)	2.48219	1.36469	11.1333	0.00132393	0.0447544
Vill	villin-like	2.48203	3.81622	11.1562	0.00158169	0.0453726
Car13	carbonic anhydrase 13	2.4809	2.89364	13.0693	0.0013199	0.0447544
Malt1	MALT1 paracaspase	2.47285	4.12326	8.39533	0.00194457	0.0477409
Igf1	insulin-like growth factor 1	2.46365	1.75706	12.9266	0.000411861	0.0307612
Mx1	MX dynamin-like GTPase 1	2.44872	1.88126	5.4371	0.0248669	0.110922
Dmkn	dermokine	2.44733	4.43242	4.37792	0.014219	0.0859031
Wdr72	WD repeat domain 72	2.4415	2.40489	5.98482	0.00610264	0.0634742
Ctsz	cathepsin Z	2.43982	7.19456	17.3905	0.00128783	0.0446005
Slc37a2	solute carrier family 37 (glycerol-3-phosphate transporter), member 2	2.42846	2.32042	11.27	0.00655328	0.0650722
Fndc7	fibronectin type III domain containing 7	2.42215	1.36577	8.05486	0.0101561	0.0745686
Bcl2a1b	B cell leukemia/lymphoma 2 related protein A1b	2.4179	4.98935	8.27917	0.00144608	0.0451615
Fam83e	family with sequence similarity 83, member E	2.4126	2.06839	6.50333	0.0216613	0.103839
1810011H11Rik	RIKEN cDNA 1810011H11 gene	2.40264	1.65129	9.78425	0.00243802	0.0503332
Myo5a	myosin VA	2.39448	3.16402	10.2624	0.000799435	0.0384454
Serpina1b	serine (or cysteine) preptidase inhibitor, clade A, member 1B	2.39057	0.685673	5.18166	0.00671372	0.0654562
Ereg	epiregulin	2.37772	0.326749	11.1503	0.00361314	0.0546839
Ms4a8a	membrane-spanning 4-domains, subfamily A, member 8A	2.37132	3.894	4.87958	0.00900311	0.0711452
Mgst2	microsomal glutathione S-transferase 2	2.3615	4.26092	6.68478	0.00262522	0.0508056
Mcoln2	mucolipin 2	2.34527	1.28811	5.8724	0.0045356	0.0573889
Mlph	melanophilin	2.3377	2.41681	23.6421	5.19964e-05	0.0251346
Mfge8	milk fat globule-EGF factor 8 protein	2.33615	7.14219	10.3451	0.000562363	0.0336425
Gfra1	glial cell line derived neurotrophic factor family receptor alpha 1	2.32501	3.74047	6.82338	0.00513459	0.0593794
Atp10b	ATPase, class V, type 10B	2.32159	0.447434	9.78114	0.00896814	0.0709749
Fhl5	four and a half LIM domains 5	2.31909	0.365622	5.58712	0.0267268	0.114851
Ptgir	prostaglandin I receptor (IP)	2.31361	1.63782	8.88532	0.00748369	0.0671379
Ccl9	chemokine (C-C motif) ligand 9	2.31055	3.38371	8.31999	0.00125859	0.0443631
Ehf	ets homologous factor	2.3095	5.11175	8.51752	0.00110503	0.0422591
Tacstd2	tumor-associated calcium signal transducer 2	2.30788	5.24116	15.664	0.00013602	0.0251346
Ankub1	ankrin repeat and ubiquitin domain containing 1	2.30788	1.67323	9.31555	0.0109232	0.07656
Vnn3	vanin 3	2.3027	3.80842	6.4173	0.00359495	0.054673
Cyp7b1	cytochrome P450, family 7, subfamily b, polypeptide 1	2.29989	2.72448	12.1562	0.00177586	0.0465668
Mt2	metallothionein 2	2.2996	2.42166	3.72131	0.0406273	0.139761
Cd63	CD63 antigen	2.28889	5.9873	22.0864	0.00153306	0.0451615
Aoc1	amine oxidase, copper-containing 1	2.28744	2.7808	7.37104	0.00844321	0.0696767
Ctsb	cathepsin B	2.28344	6.69551	11.6875	0.000541697	0.0334832
Slc6a20a	solute carrier family 6 (neurotransmitter transporter), member 20A	2.28296	3.07267	13.4169	0.00140672	0.0451615
Synpo	synaptopodin	2.28235	2.62471	11.5355	0.00122411	0.0437299
Hpse	heparanase	2.28216	2.76502	7.84265	0.0102951	0.075138
B3gnt7	UDP-GlcNAc:betaGal beta-1,3-N-acetylglucosaminyltransferase 7	2.27921	2.10957	5.85367	0.00764138	0.0675075
9530077C05Rik	RIKEN cDNA 9530077C05 gene	2.27777	2.29257	4.93481	0.0111709	0.0768752
Gla	galactosidase, alpha	2.27665	3.27458	12.4988	0.000290433	0.0291858
H2-M2	histocompatibility 2, M region locus 2	2.2709	1.20874	3.46239	0.0376453	0.134251
Cd200r1	CD200 receptor 1	2.26998	2.73885	8.40144	0.00145175	0.0451615
Plet1	placenta expressed transcript 1	2.26886	5.34131	7.70705	0.0160617	0.0903553
Cdkn1a	cyclin-dependent kinase inhibitor 1A (P21)	2.26665	3.03893	17.0797	8.59426e-05	0.0251346
Pglyrp1	peptidoglycan recognition protein 1	2.26617	2.72133	7.10959	0.00206857	0.0489459
Psap	prosaposin	2.2646	8.91735	15.5949	0.000103577	0.0251346
Dnajc22	DnaJ heat shock protein family (Hsp40) member C22	2.26454	0.661077	7.8221	0.00178882	0.0466043
Sorcs2	sortilin-related VPS10 domain containing receptor 2	2.26419	3.37369	26.6682	9.00136e-05	0.0251346
BC021614	cDNA sequence BC021614	2.26123	2.72473	5.52272	0.00664849	0.0654058
Syt12	synaptotagmin XII	2.26073	0.591027	8.78354	0.002982	0.052214
Aldh3a1	aldehyde dehydrogenase family 3, subfamily A1	2.25893	5.51667	4.41641	0.0213649	0.10343
Ubd	ubiquitin D	2.25634	0.917758	4.89703	0.0279088	0.11677
Csf2rb	colony stimulating factor 2 receptor, beta, low-affinity (granulocyte-macrophage)	2.2514	2.94665	10.0173	0.000576846	0.0336425
Atf3	activating transcription factor 3	2.24927	3.37722	7.74965	0.00201376	0.0483785
Adgre1	adhesion G protein-coupled receptor E1	2.24749	4.44453	19.6678	0.000196737	0.0259781
Lipa	lysosomal acid lipase A	2.24114	5.75716	8.65226	0.0048535	0.0582653
Ly75	lymphocyte antigen 75	2.24071	4.09461	6.60543	0.00610171	0.0634742
Calcb	calcitonin-related polypeptide, beta	2.23842	0.754601	8.42927	0.00154696	0.0451615
Cd300c2	CD300C molecule 2	2.22917	4.17067	8.28991	0.0129412	0.0823428
Trim29	tripartite motif-containing 29	2.22793	1.54899	6.04842	0.0179889	0.0952366
Kcnrg	potassium channel regulator	2.22714	3.83873	5.06797	0.0104852	0.075698
4932443I19Rik	RIKEN cDNA 4932443I19 gene	2.22254	2.33336	4.4566	0.0134237	0.0834754
Dio1	deiodinase, iodothyronine, type I	2.21993	1.13312	5.23918	0.024173	0.109292
Slc44a4	solute carrier family 44, member 4	2.21843	3.77564	8.39113	0.00121939	0.0437299
Bnipl	BCL2/adenovirus E1B 19kD interacting protein like	2.21706	2.94467	8.72833	0.00121391	0.0437299
Slc23a1	solute carrier family 23 (nucleobase transporters), member 1	2.21373	3.35123	6.52284	0.0114797	0.0778475
Acpp	acid phosphatase, prostate	2.20699	2.5235	8.43395	0.00302756	0.0523532
Ctps	cytidine 5'-triphosphate synthase	2.20617	4.93047	7.14066	0.00970843	0.0730756
Arnt2	aryl hydrocarbon receptor nuclear translocator 2	2.20493	0.277994	9.85594	0.00853734	0.0698663
Olr1	oxidized low density lipoprotein (lectin-like) receptor 1	2.20327	2.09364	7.77657	0.0107581	0.076491
Capg	capping protein (actin filament), gelsolin-like	2.20088	5.77813	11.631	0.000317485	0.0293586
Havcr2	hepatitis A virus cellular receptor 2	2.19982	2.80923	32.1285	4.57626e-05	0.0251346
Arhgap40	Rho GTPase activating protein 40	2.19615	0.901192	14.0549	0.00163565	0.0456848
Plin2	perilipin 2	2.18854	6.98259	6.05497	0.0123111	0.0804446
Fcgr2b	Fc receptor, IgG, low affinity IIb	2.18639	3.90059	5.71991	0.00465402	0.0576707
Gdpd2	glycerophosphodiester phosphodiesterase domain containing 2	2.1831	2.97648	5.74586	0.00829525	0.0692512
Clec4e	C-type lectin domain family 4, member e	2.18245	1.62444	5.32395	0.0125005	0.0809808
S100b	S100 protein, beta polypeptide, neural	2.18191	1.96579	7.8318	0.0158618	0.0898872
Mybpc2	myosin binding protein C, fast-type	2.18157	1.09056	6.79474	0.00283315	0.0519123
Tlr13	toll-like receptor 13	2.17706	2.80835	6.41459	0.00347924	0.0542822
Ffar4	free fatty acid receptor 4	2.17683	3.87075	6.64347	0.00409911	0.056549
Sptlc3	serine palmitoyltransferase, long chain base subunit 3	2.17553	2.54437	5.86545	0.00423194	0.0566356
Vmp1	vacuole membrane protein 1	2.1707	6.26434	9.48172	0.00625773	0.06393
Gpx2	glutathione peroxidase 2	2.1681	4.58415	3.4609	0.0378553	0.134666
Htra4	HtrA serine peptidase 4	2.16733	1.44445	10.9992	0.00331262	0.0536217
Tnfrsf26	tumor necrosis factor receptor superfamily, member 26	2.16697	1.81888	5.48585	0.011272	0.0771468
Cxcl3	chemokine (C-X-C motif) ligand 3	2.16509	0.734747	5.18633	0.018257	0.0961212
Serpina10	serine (or cysteine) peptidase inhibitor, clade A (alpha-1 antiproteinase, antitrypsin), member 10	2.15943	1.09945	4.94794	0.0263174	0.113711
Elf3	E74-like factor 3	2.15939	3.61415	5.50643	0.00570367	0.0614788
Adora3	adenosine A3 receptor	2.15586	0.902475	9.44638	0.00596415	0.0630932
Mrc1	mannose receptor, C type 1	2.15171	5.57468	14.9696	0.00319804	0.052797
Dclk1	doublecortin-like kinase 1	2.15083	2.03418	8.19352	0.0014081	0.0451615
Anxa1	annexin A1	2.15012	8.71435	12.6466	0.000226763	0.0260912
Fam46b	family with sequence similarity 46, member B	2.14763	3.17056	31.1829	6.53152e-06	0.0210467
Fam20c	family with sequence similarity 20, member C	2.1466	2.46773	10.534	0.00623516	0.0638629
Tmem54	transmembrane protein 54	2.1461	1.84538	5.50593	0.00530768	0.059975
Smim22	small integral membrane protein 22	2.14357	3.74219	5.98081	0.00455438	0.0573889
Tyrobp	TYRO protein tyrosine kinase binding protein	2.14139	7.34808	6.63973	0.00940092	0.0722897
Cd163l1	CD163 molecule-like 1	2.1406	0.772989	8.84809	0.000943459	0.0406943
Slc16a6	solute carrier family 16 (monocarboxylic acid transporters), member 6	2.1345	1.93686	9.20629	0.00395227	0.0560175
Shmt1	serine hydroxymethyltransferase 1 (soluble)	2.1345	2.72636	9.6147	0.000693546	0.0357448
Pcdhb1	protocadherin beta 1	2.1324	1.44186	4.61352	0.0296244	0.120061
Gjb3	gap junction protein, beta 3	2.12962	1.62151	7.69211	0.0142991	0.0860958
2200002D01Rik	RIKEN cDNA 2200002D01 gene	2.12811	3.69507	10.0904	0.00678068	0.0654562
Fn1	fibronectin 1	2.12649	5.19023	7.56792	0.0045311	0.0573889
Bst1	bone marrow stromal cell antigen 1	2.12225	4.03673	6.39124	0.00334824	0.0536217
Ccnd1	cyclin D1	2.11521	6.44165	7.06407	0.00214063	0.0494056
Rbp4	retinol binding protein 4, plasma	2.10656	3.87375	4.60203	0.0239189	0.108782
Atp6v1b1	ATPase, H+ transporting, lysosomal V1 subunit B1	2.10626	2.48439	4.52228	0.0342747	0.128333
Ngfrap1	nerve growth factor receptor (TNFRSF16) associated protein 1	2.10071	4.55296	7.7283	0.00648953	0.0648512
1700016C15Rik	RIKEN cDNA 1700016C15 gene	2.09892	0.649545	5.99671	0.0147995	0.0871644
Casp1	caspase 1	2.09767	4.22053	24.2598	0.00049783	0.0326089
Hp	haptoglobin	2.09604	10.4581	6.11949	0.0127589	0.0819155
Piwil4	piwi-like RNA-mediated gene silencing 4	2.09209	1.56122	12.9586	0.00409014	0.056549
Pik3r5	phosphoinositide-3-kinase, regulatory subunit 5, p101	2.0913	2.19807	6.01603	0.00433486	0.0570258
1700020N18Rik	RIKEN cDNA 1700020N18 gene	2.09053	1.43723	3.08841	0.0371615	0.133401
Adig	adipogenin	2.08401	2.16097	3.05836	0.0388504	0.136555
Morn3	MORN repeat containing 3	2.08066	3.0641	3.66895	0.0456336	0.147661
Fut4	fucosyltransferase 4	2.0804	2.64234	11.0316	0.00469112	0.0576707
D730005E14Rik	RIKEN cDNA D730005E14 gene	2.0795	2.06036	15.3956	0.000104591	0.0251346
Wdr95	WD40 repeat domain 95	2.07708	2.38038	6.97911	0.00389842	0.0560175
Muc1	mucin 1, transmembrane	2.06776	4.58418	41.1611	0.000412583	0.0307612
Tspan1	tetraspanin 1	2.06065	6.29373	5.03108	0.00734954	0.0665407
Gusb	glucuronidase, beta	2.05539	4.78308	8.27045	0.00360204	0.054673
F3	coagulation factor III	2.04955	5.07578	4.97799	0.0266782	0.114672
Itih2	inter-alpha trypsin inhibitor, heavy chain 2	2.04535	2.51645	5.26489	0.00764199	0.0675075
Fat2	FAT atypical cadherin 2	2.04411	1.5753	6.00572	0.0184892	0.096714
Pla1a	phospholipase A1 member A	2.04167	1.83903	5.13746	0.00686439	0.0656603
Noxo1	NADPH oxidase organizer 1	2.04127	2.46097	6.05523	0.00431139	0.0569421
Fam150a	family with sequence similarity 150, member A	2.04037	1.80032	5.93763	0.0216382	0.103799
Mpeg1	macrophage expressed gene 1	2.0392	5.81874	5.74228	0.00725448	0.0662912
Vnn1	vanin 1	2.03483	3.48376	7.26655	0.0022745	0.0496614
Arl11	ADP-ribosylation factor-like 11	2.03149	2.43853	5.25818	0.0217834	0.104147
Mab21l3	mab-21-like 3 (C. elegans)	2.03064	0.617713	12.0076	0.00234938	0.0499727
Gch1	GTP cyclohydrolase 1	2.03049	3.66955	10.6592	0.000745146	0.0369807
Cd300a	CD300A molecule	2.02498	2.42273	5.64393	0.00489055	0.0582653
Perp	PERP, TP53 apoptosis effector	2.02383	4.18786	4.72844	0.022129	0.104882
C1rl	complement component 1, r subcomponent-like	2.02361	2.60515	4.92657	0.0082776	0.0691753
Spats2	spermatogenesis associated, serine-rich 2	2.02329	3.27023	9.34808	0.00739609	0.0667753
Azgp1	alpha-2-glycoprotein 1, zinc	2.02295	3.66247	5.60991	0.024506	0.109981
Ccr5	chemokine (C-C motif) receptor 5	2.02203	2.09398	5.55196	0.00595215	0.0630648
Spsb4	splA/ryanodine receptor domain and SOCS box containing 4	2.02015	0.505119	12.74	0.00184142	0.047144
Npl	N-acetylneuraminate pyruvate lyase	2.01932	2.82931	5.86968	0.00781218	0.0680265
Tjp3	tight junction protein 3	2.01852	4.09432	6.77818	0.00251244	0.0505298
Rab7b	RAB7B, member RAS oncogene family	2.01745	2.46304	10.8652	0.00477486	0.0580724
Pla2g7	phospholipase A2, group VII (platelet-activating factor acetylhydrolase, plasma)	2.01704	3.60563	5.62177	0.00544568	0.0602393
Tacr1	tachykinin receptor 1	2.01492	0.598857	5.36619	0.0249516	0.110922
Rnf149	ring finger protein 149	2.01407	4.79388	14.3326	0.000323001	0.0293586
Anxa8	annexin A8	2.01256	5.48496	4.78394	0.0217624	0.104078
Tmem176a	transmembrane protein 176A	2.00969	7.08122	6.12701	0.0116356	0.078104
Lgmn	legumain	2.00908	6.61493	14.6867	0.000784337	0.0382842
Pdk4	pyruvate dehydrogenase kinase, isoenzyme 4	2.00776	2.29507	6.70053	0.0190626	0.0978469
Osmr	oncostatin M receptor	2.00456	5.03579	13.4672	0.00028882	0.0291858
Tmem176b	transmembrane protein 176B	2.00263	7.34507	6.80417	0.00243904	0.0503332
Mir7062	microRNA 7062	2.00105	0.505539	3.88806	0.0180041	0.0952859
Ptgfr	prostaglandin F receptor	-2.0008	1.81523	-7.35176	0.00650461	0.0649431
9330159F19Rik	RIKEN cDNA 9330159F19 gene	-2.00344	0.758521	-7.33716	0.00194297	0.0477409
Fgd5	FYVE, RhoGEF and PH domain containing 5	-2.00401	3.50965	-5.64263	0.0109239	0.07656
Gimap6	GTPase, IMAP family member 6	-2.00492	5.91259	-5.6362	0.005136	0.0593794
Siglecg	sialic acid binding Ig-like lectin G	-2.0065	1.5213	-4.77737	0.00977045	0.0731835
Ptrf	polymerase I and transcript release factor	-2.00683	6.42757	-9.26802	0.000773674	0.0380464
Sh3tc2	SH3 domain and tetratricopeptide repeats 2	-2.00693	3.13959	-6.77382	0.0151896	0.0880642
Vsig2	V-set and immunoglobulin domain containing 2	-2.00854	3.64634	-8.75651	0.0023595	0.0499727
Amigo2	adhesion molecule with Ig like domain 2	-2.00913	3.15192	-3.62715	0.0432018	0.144384
Cfh	complement component factor h	-2.01047	6.84212	-6.18151	0.0166725	0.0918124
Tmem47	transmembrane protein 47	-2.01139	2.95446	-10.0958	0.00162857	0.0456848
Npr1	natriuretic peptide receptor 1	-2.01269	4.24283	-8.7043	0.00242282	0.0503223
Pcdh17	protocadherin 17	-2.0205	2.31393	-9.92974	0.000662213	0.0349832
Jun	jun proto-oncogene	-2.02515	5.02677	-7.95088	0.00250946	0.0505298
Stmn2	stathmin-like 2	-2.02551	3.57587	-7.01065	0.0178707	0.094813
Hes2	hairy and enhancer of split 2 (Drosophila)	-2.02781	0.541109	-37.0383	4.60081e-05	0.0251346
Lama4	laminin, alpha 4	-2.02884	4.63057	-7.39674	0.016634	0.0918124
Sipa1l2	signal-induced proliferation-associated 1 like 2	-2.03656	3.40572	-11.8789	0.00697778	0.0658005
Fam178b	family with sequence similarity 178, member B	-2.03673	1.27407	-3.18896	0.0379337	0.134708
Dlc1	deleted in liver cancer 1	-2.03702	5.16891	-9.89176	0.000609001	0.0339957
Slc9a3r2	solute carrier family 9 (sodium/hydrogen exchanger), member 3 regulator 2	-2.04125	6.51805	-9.78424	0.000614017	0.0339957
Tspan15	tetraspanin 15	-2.04393	4.10339	-8.43376	0.00746464	0.0671379
Fam49a	family with sequence similarity 49, member A	-2.04399	4.13253	-9.75196	0.00551229	0.0604836
Qk	quaking	-2.0445	6.56157	-6.73851	0.00312091	0.0523532
Mturn	maturin, neural progenitor differentiation regulator homolog (Xenopus)	-2.04534	3.67366	-10.0732	0.0010223	0.0410937
Pmp22	peripheral myelin protein 22	-2.04594	6.8901	-6.6505	0.00538161	0.059975
Fmo2	flavin containing monooxygenase 2	-2.04773	8.06926	-5.58031	0.00720466	0.0661637
Plpp1	phospholipid phosphatase 1	-2.04927	6.07771	-13.1322	0.0011889	0.043712
Gimap8	GTPase, IMAP family member 8	-2.05674	4.2321	-4.96356	0.0328311	0.12596
Pdgfra	platelet derived growth factor receptor, alpha polypeptide	-2.05867	6.2831	-8.24322	0.00122153	0.0437299
Sema3c	sema domain, immunoglobulin domain (Ig), short basic domain, secreted, (semaphorin) 3C	-2.06054	7.17477	-5.7568	0.00779338	0.0679556
Cyp2e1	cytochrome P450, family 2, subfamily e, polypeptide 1	-2.06396	1.96353	-3.11689	0.0388838	0.136584
Pcdh1	protocadherin 1	-2.06472	3.36586	-5.22626	0.00640035	0.0645179
Icam2	intercellular adhesion molecule 2	-2.06558	6.50301	-3.83685	0.0335394	0.127496
Il17rd	interleukin 17 receptor D	-2.06588	2.44618	-9.59896	0.00147434	0.0451615
Wfdc6b	WAP four-disulfide core domain 6B	-2.0668	0.526586	-17.9155	0.000827681	0.0388147
Ace	angiotensin I converting enzyme (peptidyl-dipeptidase A) 1	-2.06828	6.38692	-5.97524	0.0101681	0.0745686
Cped1	cadherin-like and PC-esterase domain containing 1	-2.07033	5.12063	-8.11622	0.00141019	0.0451615
Cav2	caveolin 2	-2.07121	7.09955	-8.95464	0.0061228	0.0635342
Agtr1a	angiotensin II receptor, type 1a	-2.07137	1.94235	-7.80057	0.00377908	0.0555721
Clstn2	calsyntenin 2	-2.07151	1.72063	-21.6725	0.000909723	0.0400847
Gbp9	guanylate-binding protein 9	-2.07173	4.60156	-7.66838	0.00333257	0.0536217
Cdc42ep2	CDC42 effector protein (Rho GTPase binding) 2	-2.07282	3.52176	-8.50871	0.0011165	0.0422591
Vwf	Von Willebrand factor	-2.07449	5.99097	-4.7293	0.0368867	0.13295
Notch4	notch 4	-2.07638	2.6538	-5.82151	0.0198902	0.100007
Fcmr	Fc fragment of IgM receptor	-2.08351	1.94633	-4.32816	0.0133775	0.0833084
Nkain4	Na+/K+ transporting ATPase interacting 4	-2.08464	3.48598	-4.00175	0.0166756	0.0918124
Klf2	Kruppel-like factor 2 (lung)	-2.0867	3.85325	-13.8748	0.000480898	0.0323587
Rcsd1	RCSD domain containing 1	-2.08835	4.02014	-10.1903	0.00401286	0.0560175
Impdh1	inosine 5'-phosphate dehydrogenase 1	-2.08931	4.13943	-7.20994	0.00219267	0.0494097
Tbx2	T-box 2	-2.0918	3.81869	-16.8297	0.00249398	0.0505008
Lmo2	LIM domain only 2	-2.09717	4.75268	-5.61636	0.00866927	0.0701174
Abca5	ATP-binding cassette, sub-family A (ABC1), member 5	-2.10045	4.01404	-7.36322	0.00185645	0.0473211
Mcc	mutated in colorectal cancers	-2.10275	3.39672	-7.25639	0.00286952	0.0519306
Myh7	myosin, heavy polypeptide 7, cardiac muscle, beta	-2.10315	2.20527	-5.55937	0.0157467	0.089517
Kank3	KN motif and ankyrin repeat domains 3	-2.1086	4.68909	-7.26965	0.00265573	0.0508224
Gprc6a	G protein-coupled receptor, family C, group 6, member A	-2.10883	0.499881	-11.4474	0.000343671	0.0296712
1190002N15Rik	RIKEN cDNA 1190002N15 gene	-2.11025	5.00503	-11.6823	0.0010236	0.0410937
Adrb3	adrenergic receptor, beta 3	-2.11038	1.17113	-11.7783	0.000298547	0.0293586
Gucy1b3	guanylate cyclase 1, soluble, beta 3	-2.11448	5.43502	-10.6309	0.000485932	0.0323587
Rasip1	Ras interacting protein 1	-2.11669	3.83459	-4.8733	0.0239336	0.108782
Sh3bp5	SH3-domain binding protein 5 (BTK-associated)	-2.11674	3.26382	-13.7448	0.000212465	0.0259781
Kitl	kit ligand	-2.11724	5.63467	-8.54581	0.0024135	0.0502548
Tinag	tubulointerstitial nephritis antigen	-2.12242	3.37252	-13.5818	0.000472629	0.0323587
Edil3	EGF-like repeats and discoidin I-like domains 3	-2.12517	2.13101	-4.55262	0.0272287	0.115504
Amph	amphiphysin	-2.13022	2.30457	-27.5623	0.000903048	0.0400847
Gbp4	guanylate binding protein 4	-2.1304	3.97068	-3.84501	0.0222144	0.104993
Dock4	dedicator of cytokinesis 4	-2.13948	3.67067	-6.73493	0.01328	0.0830877
Syt10	synaptotagmin X	-2.14514	0.921207	-21.8303	0.000269752	0.0283397
Pcdh12	protocadherin 12	-2.14759	3.24162	-9.42115	0.00303834	0.0523532
Lrrc17	leucine rich repeat containing 17	-2.14906	1.87356	-9.92183	0.000807278	0.0385279
Pydc3	pyrin domain containing 3	-2.15047	1.03663	-7.8798	0.00745743	0.0671379
Egfl7	EGF-like domain 7	-2.15365	7.93696	-6.61105	0.00718292	0.0661425
Fos	FBJ osteosarcoma oncogene	-2.15373	4.90031	-3.12004	0.0420687	0.142289
Ndufa4l2	NADH dehydrogenase (ubiquinone) 1 alpha subcomplex, 4-like 2	-2.15621	2.83855	-12.1099	0.00619984	0.063718
Nr4a1	nuclear receptor subfamily 4, group A, member 1	-2.15784	2.61797	-3.62614	0.0236142	0.108108
Sox7	SRY (sex determining region Y)-box 7	-2.15791	1.99629	-4.55615	0.0357387	0.130759
Adgrf5	adhesion G protein-coupled receptor F5	-2.16191	7.0507	-7.26823	0.00195861	0.0479399
Afap1l1	actin filament associated protein 1-like 1	-2.16306	5.75397	-5.53541	0.0209843	0.102648
Tmeff2	transmembrane protein with EGF-like and two follistatin-like domains 2	-2.16376	1.54503	-6.51403	0.00552099	0.0604836
Tmtc2	transmembrane and tetratricopeptide repeat containing 2	-2.16624	3.568	-9.51457	0.0023598	0.0499727
Clec12b	C-type lectin domain family 12, member B	-2.17258	2.06425	-5.1689	0.0311441	0.122496
Pde8b	phosphodiesterase 8B	-2.17373	3.76083	-6.05265	0.0066003	0.065229
2210011C24Rik	RIKEN cDNA 2210011C24 gene	-2.17429	3.27641	-9.85521	0.00219559	0.0494097
Pcdh18	protocadherin 18	-2.17499	3.49691	-10.336	0.00452465	0.0573889
Tbx3	T-box 3	-2.17552	2.69647	-7.13864	0.0154442	0.0889223
Npnt	nephronectin	-2.17628	4.85743	-7.59968	0.00869834	0.0701174
Mmp28	matrix metallopeptidase 28 (epilysin)	-2.17655	1.80415	-7.76932	0.0128026	0.0820328
Fzd4	frizzled class receptor 4	-2.17817	3.50388	-6.11012	0.00996892	0.0738495
Myrip	myosin VIIA and Rab interacting protein	-2.17909	1.86338	-4.85756	0.00936776	0.0722407
Cyyr1	cysteine and tyrosine-rich protein 1	-2.17995	3.26885	-4.829	0.00846876	0.0697296
Ushbp1	Usher syndrome 1C binding protein 1	-2.18115	4.4166	-5.66611	0.00534372	0.059975
Pde5a	phosphodiesterase 5A, cGMP-specific	-2.18198	5.58961	-12.1658	0.00231165	0.0499727
Pax5	paired box 5	-2.18334	1.22976	-3.73163	0.0265055	0.114262
Itga8	integrin alpha 8	-2.19175	6.14842	-6.44104	0.01985	0.0999544
Arap2	ArfGAP with RhoGAP domain, ankyrin repeat and PH domain 2	-2.19305	4.93591	-6.74989	0.00265398	0.0508224
Stard13	StAR-related lipid transfer (START) domain containing 13	-2.19482	4.98747	-16.0093	8.91909e-05	0.0251346
Limch1	LIM and calponin homology domains 1	-2.19582	7.3348	-10.412	0.007582	0.0674748
Hs3st1	heparan sulfate (glucosamine) 3-O-sulfotransferase 1	-2.19768	3.2556	-17.6973	0.000615196	0.0339957
Mir126a	microRNA 126a	-2.20049	2.87001	-7.72856	0.00151451	0.0451615
Thsd1	thrombospondin, type I, domain 1	-2.20119	2.89335	-8.71277	0.0091749	0.0715558
Prx	periaxin	-2.20202	4.6369	-4.64547	0.0377071	0.134287
Ifitm6	interferon induced transmembrane protein 6	-2.20668	2.56069	-4.17056	0.0140388	0.0854209
Vipr2	vasoactive intestinal peptide receptor 2	-2.20687	2.20819	-6.9295	0.00629833	0.0639798
Map4k2	mitogen-activated protein kinase kinase kinase kinase 2	-2.20799	3.60856	-9.45474	0.00878631	0.0703035
Ppp4r4	protein phosphatase 4, regulatory subunit 4	-2.20809	2.22714	-16.4944	0.000865538	0.0396452
Abcg3	ATP-binding cassette, sub-family G (WHITE), member 3	-2.20866	2.29239	-15.665	0.000106076	0.0251346
Grtp1	GH regulated TBC protein 1	-2.21187	3.15883	-6.24094	0.0242232	0.109319
Arhgap29	Rho GTPase activating protein 29	-2.21271	6.07554	-8.67999	0.00950605	0.0726224
Ndrg2	N-myc downstream regulated gene 2	-2.21307	4.13015	-5.16047	0.0143039	0.0860958
Adgrl3	adhesion G protein-coupled receptor L3	-2.21308	3.73374	-5.31503	0.0128728	0.0822221
Akap2	A kinase (PRKA) anchor protein 2	-2.22196	6.2305	-6.17039	0.0240096	0.108903
Dpep1	dipeptidase 1 (renal)	-2.22983	5.8533	-10.7591	0.00684901	0.0656603
Apol11b	apolipoprotein L 11b	-2.23072	1.46046	-15.3653	0.00403019	0.0560175
Cdo1	cysteine dioxygenase 1, cytosolic	-2.23078	6.21752	-5.95161	0.00448298	0.0572543
Ets1	E26 avian leukemia oncogene 1, 5' domain	-2.23486	5.92239	-19.0641	0.000139784	0.0251346
Gpihbp1	GPI-anchored HDL-binding protein 1	-2.23999	6.67708	-5.79653	0.0128727	0.0822221
Prrg1	proline rich Gla (G-carboxyglutamic acid) 1	-2.2427	2.59918	-8.63661	0.00146256	0.0451615
9530026P05Rik	RIKEN cDNA 9530026P05 gene	-2.24328	2.68616	-7.45497	0.00309689	0.0523532
Grp	gastrin releasing peptide	-2.24528	0.834688	-3.54307	0.0453803	0.14727
She	src homology 2 domain-containing transforming protein E	-2.24651	3.51804	-6.95457	0.0119816	0.0793028
Chst3	carbohydrate (chondroitin 6/keratan) sulfotransferase 3	-2.24975	1.70971	-7.76334	0.00762211	0.0675075
Klhl5	kelch-like 5	-2.25242	5.85849	-7.1066	0.00287693	0.0519876
Cep85l	centrosomal protein 85-like	-2.25254	3.57624	-6.60345	0.0103146	0.075166
Colgalt2	collagen beta(1-O)galactosyltransferase 2	-2.25375	2.73808	-7.34624	0.00667801	0.0654155
Lims2	LIM and senescent cell antigen like domains 2	-2.26587	4.70428	-5.2707	0.00944496	0.0724905
Dcn	decorin	-2.26783	6.70456	-4.52094	0.0108099	0.0765446
Car14	carbonic anhydrase 14	-2.26995	3.29644	-5.97145	0.00872552	0.0701668
Prss23	protease, serine 23	-2.27271	4.61252	-4.60073	0.0173153	0.093491
Cyp2d22	cytochrome P450, family 2, subfamily d, polypeptide 22	-2.27975	2.86261	-9.21639	0.00374988	0.0554475
Stard8	START domain containing 8	-2.28072	3.99558	-12.6387	0.000974644	0.0408517
Casc4	cancer susceptibility candidate 4	-2.28227	4.52381	-11.1479	0.00111529	0.0422591
Pydc4	pyrin domain containing 4	-2.28827	1.03463	-7.71102	0.0100219	0.0740386
Itga1	integrin alpha 1	-2.29314	5.99093	-7.16836	0.00222389	0.0494097
9430020K01Rik	RIKEN cDNA 9430020K01 gene	-2.29497	4.9818	-8.4648	0.0017122	0.0460158
Samd5	sterile alpha motif domain containing 5	-2.29761	2.34452	-9.56139	0.00071672	0.0364648
Tmem132d	transmembrane protein 132D	-2.30032	0.703673	-18.3394	0.00012817	0.0251346
Xpnpep2	X-prolyl aminopeptidase (aminopeptidase P) 2, membrane-bound	-2.30904	1.14286	-20.5908	0.000134696	0.0251346
E030003E18Rik	RIKEN cDNA E030003E18 gene	-2.30957	2.33775	-5.31273	0.0188243	0.0974532
Mir1968	microRNA 1968	-2.31916	0.945315	-4.36963	0.0189148	0.0975835
Hbb-bs	hemoglobin, beta adult s chain	-2.32246	6.43422	-3.48562	0.0349876	0.129327
Smad6	SMAD family member 6	-2.32256	4.33098	-7.49918	0.0124176	0.0806521
Abi3bp	ABI gene family, member 3 (NESH) binding protein	-2.32961	2.60062	-18.1875	6.32349e-05	0.0251346
Pitpnc1	phosphatidylinositol transfer protein, cytoplasmic 1	-2.33087	3.78756	-6.97365	0.00222632	0.0494097
Galnt15	UDP-N-acetyl-alpha-D-galactosamine:polypeptide N-acetylgalactosaminyltransferase 15	-2.33507	2.16777	-47.0355	0.000202826	0.0259781
Foxf1	forkhead box F1	-2.33761	4.84292	-6.74187	0.00518771	0.0594246
Adamts17	a disintegrin-like and metallopeptidase (reprolysin type) with thrombospondin type 1 motif, 17	-2.34902	0.765075	-14.268	0.00429421	0.0569421
Fgfr4	fibroblast growth factor receptor 4	-2.34978	1.35716	-11.3786	0.00401958	0.0560175
Siglecf	sialic acid binding Ig-like lectin F	-2.3501	2.18982	-8.13839	0.00785139	0.0680328
Gsn	gelsolin	-2.35741	10.0839	-6.73911	0.0144296	0.0864043
Rapgef4	Rap guanine nucleotide exchange factor (GEF) 4	-2.36232	2.93624	-7.20952	0.00280587	0.0519123
S1pr4	sphingosine-1-phosphate receptor 4	-2.36511	2.17455	-8.39466	0.00537486	0.059975
Sema6d	sema domain, transmembrane domain (TM), and cytoplasmic domain, (semaphorin) 6D	-2.36891	3.29768	-6.43771	0.00455088	0.0573889
Rasgrp2	RAS, guanyl releasing protein 2	-2.36952	3.32427	-9.54909	0.00377043	0.0555633
Cd93	CD93 antigen	-2.37026	6.21508	-5.16987	0.0303464	0.121212
Ehd4	EH-domain containing 4	-2.37139	6.57571	-5.781	0.00449467	0.0573044
Meis1	Meis homeobox 1	-2.37376	4.06178	-13.6494	0.000678521	0.0355269
Atp1a2	ATPase, Na+/K+ transporting, alpha 2 polypeptide	-2.3767	3.56729	-7.8359	0.00173671	0.0462141
Adcy4	adenylate cyclase 4	-2.3777	3.93548	-6.81629	0.00993758	0.0737874
Pcdhac2	protocadherin alpha subfamily C, 2	-2.37785	1.19721	-8.80908	0.004976	0.0585929
Tubb1	tubulin, beta 1 class VI	-2.38117	3.55163	-3.26288	0.0326379	0.125517
Kank4	KN motif and ankyrin repeat domains 4	-2.38151	2.58183	-7.1468	0.016145	0.0906338
Bank1	B cell scaffold protein with ankyrin repeats 1	-2.38214	2.4568	-3.53755	0.0288254	0.118457
Arap3	ArfGAP with RhoGAP domain, ankyrin repeat and PH domain 3	-2.38224	4.20265	-8.59177	0.00864898	0.0700711
Flt1	FMS-like tyrosine kinase 1	-2.38845	4.27451	-8.70308	0.00165104	0.0456848
Gata2	GATA binding protein 2	-2.38924	2.36101	-8.08238	0.00748147	0.0671379
Cyth3	cytohesin 3	-2.39559	6.08842	-6.521	0.0199677	0.100154
Sema6a	sema domain, transmembrane domain (TM), and cytoplasmic domain, (semaphorin) 6A	-2.39699	2.09387	-12.4675	0.00024459	0.0265585
Arl4d	ADP-ribosylation factor-like 4D	-2.40518	4.44862	-5.41351	0.00597603	0.0630932
Mir3963	microRNA 3963	-2.40828	1.28206	-7.46028	0.00338388	0.0536217
Ppp1r16b	protein phosphatase 1, regulatory (inhibitor) subunit 16B	-2.41379	4.11741	-7.22406	0.00220576	0.0494097
Pdzd2	PDZ domain containing 2	-2.4172	3.98453	-9.5992	0.00898331	0.0710367
Slc16a9	solute carrier family 16 (monocarboxylic acid transporters), member 9	-2.42828	4.59381	-9.72476	0.00559258	0.0608899
Snca	synuclein, alpha	-2.42967	3.50439	-3.80194	0.0194011	0.0988011
Nt5dc2	5'-nucleotidase domain containing 2	-2.43693	3.30572	-6.89874	0.012404	0.0806521
Pi16	peptidase inhibitor 16	-2.4372	2.2357	-15.9493	0.000403841	0.0307612
Ckm	creatine kinase, muscle	-2.43975	1.81234	-3.01853	0.0398809	0.138522
Sdpr	serum deprivation response	-2.4429	8.08971	-11.1027	0.00629687	0.0639798
Tgfbr3	transforming growth factor, beta receptor III	-2.44712	3.6051	-6.47707	0.0044069	0.0570258
Tnfsf10	tumor necrosis factor (ligand) superfamily, member 10	-2.45521	4.70108	-6.85053	0.00816981	0.0689511
Fabp3	fatty acid binding protein 3, muscle and heart	-2.46287	3.8515	-3.1265	0.0491241	0.152931
Ms4a4c	membrane-spanning 4-domains, subfamily A, member 4C	-2.4641	2.37768	-5.18404	0.00987901	0.0736909
Arxes2	adipocyte-related X-chromosome expressed sequence 2	-2.47713	2.58503	-6.01432	0.00880826	0.0703714
Gpr182	G protein-coupled receptor 182	-2.47833	1.70552	-4.73432	0.0125565	0.0811559
Crispld2	cysteine-rich secretory protein LCCL domain containing 2	-2.48616	3.83358	-5.74244	0.00685552	0.0656603
Reck	reversion-inducing-cysteine-rich protein with kazal motifs	-2.48776	2.91671	-8.20312	0.00950186	0.0726224
Plscr4	phospholipid scramblase 4	-2.49194	3.35902	-7.97149	0.0101578	0.0745686
Acvrl1	activin A receptor, type II-like 1	-2.49877	6.67167	-6.50335	0.0128967	0.0822778
Myct1	myc target 1	-2.50329	4.09796	-8.42111	0.00129641	0.0446005
Ppp1r14a	protein phosphatase 1, regulatory (inhibitor) subunit 14A	-2.50522	5.0746	-6.8654	0.00289546	0.0519876
Prex2	phosphatidylinositol-3,4,5-trisphosphate-dependent Rac exchange factor 2	-2.50863	5.9625	-16.6062	0.000393004	0.0305693
Slc5a12	solute carrier family 5 (sodium/glucose cotransporter), member 12	-2.5164	0.965239	-8.68012	0.00584901	0.0624628
Aqp1	aquaporin 1	-2.51657	7.67652	-6.52111	0.0107582	0.076491
Hecw2	HECT, C2 and WW domain containing E3 ubiquitin protein ligase 2	-2.53368	3.3407	-7.18521	0.0179735	0.095215
Cd19	CD19 antigen	-2.54182	2.35019	-3.657	0.0249469	0.110922
Sell	selectin, lymphocyte	-2.55779	3.32999	-5.15176	0.0201111	0.100412
Eng	endoglin	-2.5622	4.24296	-5.27378	0.00694109	0.0658005
Ccdc85a	coiled-coil domain containing 85A	-2.56499	2.14676	-8.88171	0.00332825	0.0536217
G0s2	G0/G1 switch gene 2	-2.57442	5.06688	-7.15439	0.0048809	0.0582653
Slc6a2	solute carrier family 6 (neurotransmitter transporter, noradrenalin), member 2	-2.57745	3.59613	-3.96527	0.029595	0.12002
Hoxa5	homeobox A5	-2.57862	2.89688	-19.6943	4.5095e-05	0.0251346
Slc43a3	solute carrier family 43, member 3	-2.58082	5.99396	-13.4219	0.000193903	0.0259781
9230104L09Rik	RIKEN cDNA 9230104L09 gene	-2.58664	3.4071	-7.80327	0.00889979	0.0706303
Synm	synemin, intermediate filament protein	-2.59223	3.85241	-11.6282	0.00626588	0.0639594
Abca8a	ATP-binding cassette, sub-family A (ABC1), member 8a	-2.61385	4.52003	-8.98267	0.000876843	0.0396452
Adgre4	adhesion G protein-coupled receptor E4	-2.61473	1.85636	-5.24659	0.0173285	0.093491
Adcy8	adenylate cyclase 8	-2.61737	2.34437	-19.1013	0.000412494	0.0307612
Lifr	leukemia inhibitory factor receptor	-2.62934	4.81877	-12.4639	0.000879698	0.0396452
Gucy1a3	guanylate cyclase 1, soluble, alpha 3	-2.63058	5.19746	-13.8069	0.000182723	0.0257864
Cldn5	claudin 5	-2.63092	7.52468	-5.23869	0.027929	0.116821
Adgre5	adhesion G protein-coupled receptor E5	-2.63755	7.17657	-8.86098	0.00509721	0.0592867
Dll4	delta-like 4 (Drosophila)	-2.65265	2.83512	-5.14682	0.0132021	0.0829825
Tie1	tyrosine kinase with immunoglobulin-like and EGF-like domains 1	-2.6535	5.05884	-7.39339	0.00728511	0.0662912
Colq	collagen-like tail subunit (single strand of homotrimer) of asymmetric acetylcholinesterase	-2.66142	0.868994	-8.14115	0.00495996	0.0585508
Mapt	microtubule-associated protein tau	-2.66944	3.05168	-4.25274	0.0132289	0.0829894
Rnu12	RNA U12, small nuclear	-2.68114	2.33355	-3.75404	0.0231743	0.107167
Gm4956	predicted gene 4956	-2.68462	5.51809	-9.30715	0.0011062	0.0422591
Thbd	thrombomodulin	-2.68573	7.12391	-5.299	0.0307024	0.121599
Raver2	ribonucleoprotein, PTB-binding 2	-2.68582	3.26003	-20.7921	3.1745e-05	0.0251346
Kdr	kinase insert domain protein receptor	-2.69616	6.06746	-9.65415	0.00708723	0.066089
Arhgef15	Rho guanine nucleotide exchange factor (GEF) 15	-2.69942	2.89625	-10.0848	0.000819715	0.0385528
Cdh5	cadherin 5	-2.71747	5.71645	-5.51432	0.00746339	0.0671379
Pgm5	phosphoglucomutase 5	-2.71775	2.62213	-6.6607	0.0202199	0.100596
Tril	TLR4 interactor with leucine-rich repeats	-2.72906	1.71108	-17.1103	7.36529e-05	0.0251346
Gm10400	predicted gene 10400	-2.73117	2.4885	-6.43406	0.0087561	0.0702355
Scn3a	sodium channel, voltage-gated, type III, alpha	-2.73919	2.34611	-13.3709	0.00152514	0.0451615
Kcna2	potassium voltage-gated channel, shaker-related subfamily, member 2	-2.73995	0.920916	-17.5747	0.000210991	0.0259781
Tspan13	tetraspanin 13	-2.75356	6.51063	-9.0359	0.00332746	0.0536217
Art3	ADP-ribosyltransferase 3	-2.75396	3.11827	-6.95556	0.0063822	0.0644152
Scel	sciellin	-2.75799	4.89001	-11.5243	0.0003349	0.0296569
Pde3a	phosphodiesterase 3A, cGMP inhibited	-2.76073	3.74491	-5.1221	0.0271097	0.115319
Cav1	caveolin 1, caveolae protein	-2.77029	8.667	-22.3971	0.000362984	0.0298316
Gpm6a	glycoprotein m6a	-2.77135	4.99956	-5.55417	0.00641549	0.0646181
Fam162b	family with sequence similarity 162, member B	-2.77281	2.48846	-12.8004	0.000349565	0.0296712
Cox4i2	cytochrome c oxidase subunit IV isoform 2	-2.77286	4.34594	-9.99593	0.00428022	0.0568215
Mfap4	microfibrillar-associated protein 4	-2.7736	4.95489	-4.68379	0.0103692	0.0752636
Kit	kit oncogene	-2.79008	3.8865	-6.09236	0.00672984	0.0654562
Plod2	procollagen lysine, 2-oxoglutarate 5-dioxygenase 2	-2.7926	4.16502	-10.4699	0.000470933	0.0323587
Ms4a1	membrane-spanning 4-domains, subfamily A, member 1	-2.80492	3.39256	-3.76038	0.0299452	0.120488
Hmcn1	hemicentin 1	-2.80534	4.54823	-11.4888	0.00238471	0.0501832
Scn7a	sodium channel, voltage-gated, type VII, alpha	-2.81402	6.34065	-6.70836	0.0060047	0.0630932
Ankrd63	ankyrin repeat domain 63	-2.8215	0.955349	-8.93559	0.0059815	0.0630932
Adra1a	adrenergic receptor, alpha 1a	-2.82932	2.34586	-6.37615	0.0149708	0.0875048
Tcf21	transcription factor 21	-2.84154	4.18193	-11.9299	0.000327494	0.0294363
Bmpr2	bone morphogenetic protein receptor, type II (serine/threonine kinase)	-2.86318	6.07852	-9.31432	0.00165477	0.0456869
Ripply3	ripply transcriptional repressor 3	-2.87182	3.81372	-4.45761	0.0233504	0.107625
Actc1	actin, alpha, cardiac muscle 1	-2.88005	4.22744	-4.05455	0.0168546	0.0922185
Bche	butyrylcholinesterase	-2.89932	1.19259	-10.6464	0.0012244	0.0437299
Fendrr	Foxf1 adjacent non-coding developmental regulatory RNA	-2.90012	3.3379	-7.14449	0.0156117	0.0891805
Sox18	SRY (sex determining region Y)-box 18	-2.90638	2.63917	-9.3142	0.000740699	0.0369263
Scube2	signal peptide, CUB domain, EGF-like 2	-2.94765	2.90639	-6.79203	0.00627651	0.0639798
Nrn1	neuritin 1	-2.96831	3.56318	-31.6253	3.47438e-05	0.0251346
Tspan18	tetraspanin 18	-3.01232	2.38698	-11.7191	0.000303243	0.0293586
Tmcc2	transmembrane and coiled-coil domains 2	-3.01785	4.57895	-6.09565	0.00717664	0.0661425
Wscd1	WSC domain containing 1	-3.03201	3.13123	-8.95824	0.00719038	0.0661457
Bmp6	bone morphogenetic protein 6	-3.09632	3.84369	-8.37708	0.00714547	0.0661335
Vtn	vitronectin	-3.10931	2.47048	-11.4226	0.000622767	0.0341551
Wnt2	wingless-type MMTV integration site family, member 2	-3.1109	3.01729	-11.0716	0.00212882	0.0492903
Pcolce2	procollagen C-endopeptidase enhancer 2	-3.12424	6.43274	-11.9996	0.00302549	0.0523532
Calcrl	calcitonin receptor-like	-3.14858	8.5425	-8.13372	0.00732714	0.0664661
Clec14a	C-type lectin domain family 14, member a	-3.15024	6.42974	-8.86245	0.00393925	0.0560175
Sox11	SRY (sex determining region Y)-box 11	-3.15075	1.21898	-10.9653	0.00153335	0.0451615
Prickle1	prickle planar cell polarity protein 1	-3.1559	3.64209	-10.1309	0.0012048	0.043712
Hba-a1	hemoglobin alpha, adult chain 1	-3.18158	3.33581	-5.22168	0.0237978	0.108594
Rnf144a	ring finger protein 144A	-3.19251	4.54828	-8.77938	0.00577535	0.0620106
Lipg	lipase, endothelial	-3.21126	3.40186	-17.0969	6.95807e-05	0.0251346
Lyve1	lymphatic vessel endothelial hyaluronan receptor 1	-3.21699	4.87757	-4.1579	0.0146805	0.0870315
Ogn	osteoglycin	-3.23647	7.58734	-6.55978	0.0166907	0.0918124
Alas2	aminolevulinic acid synthase 2, erythroid	-3.23822	5.00843	-7.13018	0.018013	0.0953019
Gm6213	predicted gene 6213	-3.25849	1.25759	-10.3211	0.00105736	0.0417244
Plvap	plasmalemma vesicle associated protein	-3.27778	4.78198	-5.72331	0.0225168	0.105717
Cst8	cystatin 8 (cystatin-related epididymal spermatogenic)	-3.28346	2.59184	-4.67286	0.00991738	0.0737716
Tnnc1	troponin C, cardiac/slow skeletal	-3.30118	2.28197	-3.85062	0.0307384	0.121683
Clec1a	C-type lectin domain family 1, member a	-3.32821	5.26035	-6.63568	0.00615192	0.0635927
Acoxl	acyl-Coenzyme A oxidase-like	-3.35397	3.82248	-13.7633	0.000190033	0.0259781
Tmem100	transmembrane protein 100	-3.35896	7.12794	-6.28481	0.00751082	0.0671379
Cytl1	cytokine-like 1	-3.36539	3.16512	-9.83461	0.00438077	0.0570258
Igfbp6	insulin-like growth factor binding protein 6	-3.39533	6.40327	-8.79829	0.00369899	0.0550931
Zfx	zinc finger protein X-linked	-3.43605	3.46258	-22.4726	2.44205e-05	0.0251346
Tspan7	tetraspanin 7	-3.48295	6.96033	-5.59416	0.0295989	0.12002
Myzap	myocardial zonula adherens protein	-3.49636	5.80287	-6.95165	0.0132286	0.0829894
Ackr4	atypical chemokine receptor 4	-3.52563	1.52582	-12.9624	0.00481735	0.058251
Krt79	keratin 79	-3.53281	1.81242	-6.86924	0.00293358	0.051988
Cox8b	cytochrome c oxidase subunit VIIIb	-3.54247	2.40175	-4.80398	0.00862959	0.0700148
Gria1	glutamate receptor, ionotropic, AMPA1 (alpha 1)	-3.59133	1.32829	-13.5857	0.000739632	0.0369263
Tek	endothelial-specific receptor tyrosine kinase	-3.6455	6.21574	-8.36872	0.00965303	0.072981
Ptprb	protein tyrosine phosphatase, receptor type, B	-3.65678	6.31005	-9.3289	0.00079034	0.0382842
Hbb-b1	hemoglobin, beta adult major chain	-3.67208	11.3266	-11.1067	0.0080092	0.068525
Inmt	indolethylamine N-methyltransferase	-3.70298	9.97803	-8.4397	0.00397779	0.0560175
Fibin	fin bud initiation factor homolog (zebrafish)	-3.72154	3.91669	-5.77999	0.0228214	0.106379
Fmo1	flavin containing monooxygenase 1	-3.7721	5.68703	-7.63514	0.00386285	0.0559362
Prkg2	protein kinase, cGMP-dependent, type II	-3.77383	2.45118	-8.52614	0.0103938	0.075341
Hpgd	hydroxyprostaglandin dehydrogenase 15 (NAD)	-3.9425	7.90623	-5.22569	0.0128321	0.0820931
Hbb-b2	hemoglobin, beta adult minor chain	-3.97777	9.92182	-11.4536	0.00120533	0.043712
Ramp2	receptor (calcitonin) activity modifying protein 2	-4.08495	6.31013	-10.131	0.00904644	0.0713169
Ear1	eosinophil-associated, ribonuclease A family, member 1	-4.08748	4.31174	-6.55947	0.0202898	0.100727
Aplnr	apelin receptor	-4.17817	2.5032	-14.7847	0.000162574	0.0251346
Ednrb	endothelin receptor type B	-4.2443	4.20011	-7.95263	0.0139504	0.0851412
Lrat	lecithin-retinol acyltransferase (phosphatidylcholine-retinol-O-acyltransferase)	-4.28943	4.04313	-4.63809	0.0241848	0.109292
Hba-a2	hemoglobin alpha, adult chain 2	-4.45909	10.0537	-12.5511	0.00282742	0.0519123
Cidec	cell death-inducing DFFA-like effector c	-5.20761	1.97754	-13.4625	0.00278592	0.0519123
Glp1r	glucagon-like peptide 1 receptor	-5.45828	3.937	-9.49685	0.0023902	0.0501971
Slc7a10	solute carrier family 7 (cationic amino acid transporter, y+ system), member 10	-5.56922	2.38117	-9.5211	0.000788617	0.0382842
Igfbp3	insulin-like growth factor binding protein 3	-5.70761	3.75741	-9.34053	0.00724719	0.0662817
Fabp1	fatty acid binding protein 1, liver	-6.24	3.15776	-11.7366	0.000322252	0.0293586
Hist1h2br	histone cluster 1 H2br	-7.15449	0.407211	-7.99073	0.0135398	0.0838351
Bex2	brain expressed X-linked 2	-9.05143	3.08065	-17.3523	7.40525e-05	0.0251346
Bex4	brain expressed X-linked 4	-9.38298	2.10734	-7.54289	0.0046022	0.0574787
Cfd	complement factor D (adipsin)	-22.9781	1.7643	-6.63265	0.00953396	0.0726224
Car3	carbonic anhydrase 3	-26.8816	1.41916	-7.72395	0.0113012	0.07719

## Sheet: Supplementary Table 3
Supplementary Table 3 Pathway enrichment for PHMG-P-treated group versus control group
Description	GROUP_ID	LogP	Number of gene	Genes
inflammatory response	1	29.5023	66	Acp5|Adam8|Adora3|Bst1|Casp1|Cd14|Cd68|Chil3|Socs3|Ccr5|Ctss|Elf3|Esr1|F3|Fcgr2b|Fcgr3|Fn1|Gja1|Lilrb4a|Gpx2|Cxcl1|Hmox1|Hp|Igf1|Il6|Acod1|Itgb2|Itih4|Lipa|Anxa1|Slc11a1|Orm1|Pla2g2d|Serpine1|Pld3|Ptgir|Saa3|Ccl12|Ccl2|Ccl20|Ccl3|Ccl4|Ccl6|Ccl7|Ccl8|Ccl9|Cxcl2|Cxcl5|Serpina1b|Timp1|Pglyrp1|Vnn1|Pla2g7|Cxcl13|Clec7a|Cd200r1|Ptges|Trem2|Ffar4|Olr1|Havcr2|Cd300a|Cxcl17|Cd200r4|Tlr13|Cxcl3
myeloid leukocyte migration	3	22.3823	34	Adam8|Bst1|Fcgr3|Cxcl1|Mst1|Itgb2|Lgals3|Anxa1|Serpine1|Lgmn|Ccl12|Ccl2|Ccl20|Ccl3|Ccl4|Ccl6|Ccl7|Ccl8|Ccl9|Cxcl2|Cxcl5|Spp1|Pla2g7|Cxcl13|Cd200r1|S100a14|Gp2|Mcoln2|Cd177|Trem2|Cd300a|Cxcr1|Cxcl17|Cxcl3
neutrophil degranulation	4	21.9267	48	Adam8|Aldoc|Arg1|Bst1|Cd14|Cd63|Cd68|Cstb|Ctsb|Ctsd|Ctss|Fcgr2b|Lilr4b|Lilrb4a|Cxcl1|H2-M2|Hp|Hpse|Itgax|Itgb2|Fabp5|Lcn2|Ltf|Clec4d|Slc11a1|Orm1|Pigr|Prg2|Psap|Cxcl2|Slpi|Syngr1|Pglyrp1|Tyrobp|Vnn1|Clec5a|Acpp|Clec4n|Ctsz|Cd177|Glipr1|Olr1|Gusb|Cd300c2|Hk3|Cd300a|Cxcr1|Cxcl3
leukocyte migration	3	21.6384	41	Adam8|Adora3|Bst1|Ch25h|Cyp7b1|F7|Fcgr3|Fut4|Cxcl1|Mst1|Itgb2|Lgals3|Anxa1|Serpine1|Lgmn|Ccl12|Ccl2|Ccl20|Ccl3|Ccl4|Ccl6|Ccl7|Ccl8|Ccl9|Cxcl2|Cxcl5|Spp1|Tacr1|Pla2g7|Cxcl13|Ccl28|Cd200r1|S100a14|Gp2|Mcoln2|Cd177|Trem2|Cd300a|Cxcr1|Cxcl17|Cxcl3
granulocyte migration	3	20.4451	28	Adam8|Bst1|Fcgr3|Cxcl1|Itgb2|Lgals3|Anxa1|Ccl12|Ccl2|Ccl20|Ccl3|Ccl4|Ccl6|Ccl7|Ccl8|Ccl9|Cxcl2|Cxcl5|Spp1|Cxcl13|S100a14|Gp2|Mcoln2|Cd177|Cd300a|Cxcr1|Cxcl17|Cxcl3
regulation of cytokine production	1	19.2598	53	Acp5|Adam8|Aqp4|Arg1|Casp1|Cd14|Cd84|Clu|Ccr5|Cyp1b1|Ereg|F3|Fcgr2b|Fcgr3|Fn1|Hmox1|Hpse|Igf1|Il6|Acod1|Anxa1|Ltf|Mmp12|Slc11a1|Serpine1|Pld3|Prg2|S100b|Ccl2|Ccl20|Ccl3|Ccl4|Cxcl5|Tnfrsf9|Pglyrp1|Tyrobp|Clec5a|Mapk13|Clec4e|Clec4n|Clec7a|Cd200r1|Rnf128|Mcoln2|Trem2|Gpnmb|Ffar4|Cd300c2|Havcr2|Rab7b|Cxcl17|Malt1|Vtcn1
leukocyte chemotaxis	3	19.2158	31	Adam8|Bst1|Ch25h|Cyp7b1|F7|Fcgr3|Cxcl1|Mst1|Itgb2|Lgals3|Anxa1|Serpine1|Lgmn|Ccl12|Ccl2|Ccl20|Ccl3|Ccl4|Ccl6|Ccl7|Ccl8|Ccl9|Cxcl2|Cxcl5|Spp1|Pla2g7|Cxcl13|S100a14|Cxcr1|Cxcl17|Cxcl3
neutrophil migration	3	18.1505	24	Adam8|Bst1|Fcgr3|Cxcl1|Itgb2|Lgals3|Ccl12|Ccl2|Ccl20|Ccl3|Ccl4|Ccl6|Ccl7|Ccl8|Ccl9|Cxcl2|Cxcl5|Spp1|Cxcl13|Gp2|Mcoln2|Cd177|Cxcr1|Cxcl3
cell chemotaxis	3	17.8303	48	Adam8|Agtr1a|Bst1|Ch25h|Ccr5|Cyp7b1|Dpep1|Ednrb|Eng|F7|Fcgr3|Flt1|Cxcl1|Mst1|Nr4a1|Itgb2|Kdr|Kit|Lgals3|Anxa1|Pdgfra|Serpine1|Lgmn|Saa3|Ccl12|Ccl2|Ccl20|Ccl3|Ccl4|Ccl6|Ccl7|Ccl8|Ccl9|Cxcl2|Cxcl5|Sell|Spp1|Pla2g7|Cxcl13|Ccl28|S100a14|Itga1|Mmp28|Cxcr1|Cxcl17|Dock4|Ackr4|Cxcl3
granulocyte chemotaxis	3	16.9801	23	Bst1|Fcgr3|Cxcl1|Itgb2|Lgals3|Anxa1|Ccl12|Ccl2|Ccl20|Ccl3|Ccl4|Ccl6|Ccl7|Ccl8|Ccl9|Cxcl2|Cxcl5|Spp1|Cxcl13|S100a14|Cxcr1|Cxcl17|Cxcl3
neutrophil chemotaxis	3	15.5572	20	Bst1|Fcgr3|Cxcl1|Itgb2|Lgals3|Ccl12|Ccl2|Ccl20|Ccl3|Ccl4|Ccl6|Ccl7|Ccl8|Ccl9|Cxcl2|Cxcl5|Spp1|Cxcl13|Cxcr1|Cxcl3
monocyte chemotaxis	3	15.2832	16	Lgals3|Anxa1|Serpine1|Lgmn|Ccl12|Ccl2|Ccl20|Ccl3|Ccl4|Ccl6|Ccl7|Ccl8|Ccl9|Pla2g7|S100a14|Cxcl17
chemokine-mediated signaling pathway	3	14.6283	16	Cxcl1|Ccl12|Ccl2|Ccl20|Ccl3|Ccl4|Ccl6|Ccl7|Ccl8|Ccl9|Cxcl2|Cxcl5|Cxcl13|Trem2|Cxcl17|Cxcl3
response to chemokine	3	13.4951	16	Cxcl1|Ccl12|Ccl2|Ccl20|Ccl3|Ccl4|Ccl6|Ccl7|Ccl8|Ccl9|Cxcl2|Cxcl5|Cxcl13|Trem2|Cxcl17|Cxcl3
cellular response to chemokine	3	13.4951	16	Cxcl1|Ccl12|Ccl2|Ccl20|Ccl3|Ccl4|Ccl6|Ccl7|Ccl8|Ccl9|Cxcl2|Cxcl5|Cxcl13|Trem2|Cxcl17|Cxcl3
positive regulation of cytokine production	1	13.4254	35	Adam8|Casp1|Cd14|Cd84|Clu|Ccr5|Cyp1b1|Ereg|F3|Fcgr3|Hpse|Il6|Anxa1|Mmp12|Slc11a1|Serpine1|Prg2|Ccl2|Ccl20|Ccl3|Ccl4|Tyrobp|Clec5a|Mapk13|Clec4e|Clec4n|Clec7a|Mcoln2|Trem2|Cd300c2|Havcr2|Rab7b|Cxcl17|Malt1|Vtcn1
response to interferon-gamma	3	12.9015	26	Aqp4|Arg1|Capg|Casp1|Gch1|Acod1|Gbp4|Mrc1|Slc11a1|Ccl12|Ccl2|Ccl20|Ccl3|Ccl4|Ccl6|Ccl7|Ccl8|Ccl9|Snca|Ubd|Ifitm1|Cdc42ep2|Ifitm6|Rab7b|Gsn|Gbp9
mononuclear cell migration	3	12.0091	21	Adam8|Ch25h|Cyp7b1|Lgals3|Anxa1|Serpine1|Lgmn|Ccl12|Ccl2|Ccl20|Ccl3|Ccl4|Ccl6|Ccl7|Ccl8|Ccl9|Pla2g7|Cxcl13|Cd200r1|S100a14|Cxcl17
regulation of leukocyte migration	6	11.7377	23	Adam8|Adora3|Bst1|F7|Fut4|Mst1|Lgals3|Anxa1|Serpine1|Lgmn|Ccl12|Ccl2|Ccl20|Ccl4|Tacr1|Pla2g7|Cxcl13|Ccl28|Cd200r1|S100a14|Trem2|Cd300a|Cxcl17
lymphocyte chemotaxis	3	11.581	13	Adam8|Ch25h|Cyp7b1|Ccl12|Ccl2|Ccl20|Ccl3|Ccl4|Ccl6|Ccl7|Ccl8|Ccl9|Cxcl13
chemotaxis	3	11.5781	57	Adam8|Agtr1a|Bmpr2|Bst1|Ch25h|Chl1|Ccr5|Cyp7b1|Dpep1|Ear1|Ednrb|Eng|F7|Fcgr3|Flt1|Fn1|Cxcl1|Mst1|Nr4a1|Itgb2|Kdr|Kit|Lgals3|Anxa1|Pdgfra|Serpine1|Lgmn|Saa3|Ccl12|Ccl2|Ccl20|Ccl3|Ccl4|Ccl6|Ccl7|Ccl8|Ccl9|Cxcl2|Cxcl5|Sell|Sema3c|Sema6a|Spp1|Wnt7b|Pla2g7|Cxcl13|Ccl28|S100a14|Trem2|Itga1|Mmp28|Sema6d|Cxcr1|Cxcl17|Dock4|Ackr4|Cxcl3
taxis	3	11.4714	57	Adam8|Agtr1a|Bmpr2|Bst1|Ch25h|Chl1|Ccr5|Cyp7b1|Dpep1|Ear1|Ednrb|Eng|F7|Fcgr3|Flt1|Fn1|Cxcl1|Mst1|Nr4a1|Itgb2|Kdr|Kit|Lgals3|Anxa1|Pdgfra|Serpine1|Lgmn|Saa3|Ccl12|Ccl2|Ccl20|Ccl3|Ccl4|Ccl6|Ccl7|Ccl8|Ccl9|Cxcl2|Cxcl5|Sell|Sema3c|Sema6a|Spp1|Wnt7b|Pla2g7|Cxcl13|Ccl28|S100a14|Trem2|Itga1|Mmp28|Sema6d|Cxcr1|Cxcl17|Dock4|Ackr4|Cxcl3
Chemokine receptors bind chemokines	3	11.4679	13	Ccr5|Cxcl1|Ccl12|Ccl20|Ccl3|Ccl4|Ccl7|Cxcl2|Cxcl5|Cxcl13|Ccl28|Cxcr1|Cxcl3
cellular response to interleukin-1	3	11.3609	15	Fn1|Il6|Acod1|Serpine1|Saa3|Ccl12|Ccl2|Ccl20|Ccl3|Ccl4|Ccl6|Ccl7|Ccl8|Ccl9|Mapk13
response to interleukin-1	3	11.2703	16	Fn1|Il6|Acod1|Anxa1|Serpine1|Saa3|Ccl12|Ccl2|Ccl20|Ccl3|Ccl4|Ccl6|Ccl7|Ccl8|Ccl9|Mapk13
complement and coagulation cascades	8	10.8904	20	Cfd|C1qa|C1qb|C1qc|Cfh|Cfi|Clu|F3|F7|Fga|Cfb|Itgax|Itgb2|Serpine1|Procr|Serpina1b|Thbd|Vtn|Vwf|Fgg
response to molecule of bacterial origin	10	10.6531	29	Acp5|Casp1|Cd14|Cd68|Cd84|Fcgr2b|Gch1|Lilrb4a|Cxcl1|Il6|Acod1|Ltf|Mrc1|Slc11a1|Serpine1|Ptgir|Ccl12|Ccl2|Cxcl2|Cxcl5|Slpi|Cxcl13|Wfdc21|S100a14|Trem2|Havcr2|Malt1|Fcgr4|Cxcl3
response to lipopolysaccharide	10	10.5018	28	Acp5|Casp1|Cd14|Cd68|Cd84|Gch1|Lilrb4a|Cxcl1|Il6|Acod1|Ltf|Mrc1|Slc11a1|Serpine1|Ptgir|Ccl12|Ccl2|Cxcl2|Cxcl5|Slpi|Cxcl13|Wfdc21|S100a14|Trem2|Havcr2|Malt1|Fcgr4|Cxcl3
leukocyte proliferation	13	10.4414	27	Arg1|Bst1|Cdkn1a|Cdkn2a|Clu|Fcgr2b|Gja1|Lilrb4a|Igf1|Il6|Itgax|Itgb2|Lgals3|Anxa1|Slc11a1|Pla2g2d|Ccl12|Tacr1|Tyrobp|Ctps|Mzb1|Trem2|Gpnmb|Havcr2|Cd300a|Malt1|Vtcn1
antimicrobial humoral response	14	10.3754	19	Fga|Cxcl1|Jchain|Acod1|Lgals3|Ltf|Bpifa1|Ccl2|Ccl20|Cxcl2|Cxcl5|Slpi|Pglyrp1|Trf|Cxcl13|Ccl28|Wfdc21|Cxcl3|Wfdc17
acute inflammatory response	15	10.2887	16	Adam8|Ccr5|F3|Fcgr2b|Fcgr3|Fn1|Cxcl1|Hp|Il6|Itih4|Orm1|Pla2g2d|Saa3|Serpina1b|Vnn1|Ptges
killing of cells of other organism	14	10.2795	13	Arg1|Ccr5|Cxcl1|Lgals3|Ltf|Ccl2|Ccl20|Cxcl2|Cxcl5|Pglyrp1|Cxcl13|Clec7a|Ccl28
cellular response to interferon-gamma	3	10.2289	16	Aqp4|Arg1|Capg|Casp1|Acod1|Mrc1|Ccl12|Ccl2|Ccl20|Ccl3|Ccl4|Ccl6|Ccl7|Ccl8|Ccl9|Rab7b
cell-cell adhesion	5	10.113	66	Adam8|Aqp4|Arg1|Bmp6|Cav1|Cdh5|Cdkn2a|Cfh|Chl1|Cldn2|Cldn5|Ccr5|Cyp1b1|Fga|Fn1|Fut4|Has2|Foxf1|Icam2|Igf1|Il6|Itga7|Itgax|Itgb2|Kit|Lgals3|Anxa1|Cd93|Notch4|Pdgfra|Pla2g2d|Ccl2|Sell|Tek|Vnn1|Wnt7b|Ets1|Slc7a11|Tjp3|Pcdh12|Cxcl13|Ccl28|Cd200r1|Perp|Clstn2|Cd177|Pcdh18|Pcdh1|Vmp1|Gpnmb|Fgg|Amigo2|Olr1|Npnt|Muc4|Cdhr1|Havcr2|Tmem47|Cd300a|Pcdh17|Lims2|Malt1|Vtcn1|Pde5a|Fat2|Hmcn1
multicellular organismal homeostasis	16	10.0486	33	Acp5|Adam8|Aqp3|Aqp4|Cldn4|Ccr5|Ctsk|Ctss|Gja1|Gpx2|Il6|Fabp5|Lcn2|Lipa|Slc11a1|Bpifa1|Rbp4|Spp1|Trf|Trp63|Gadd45g|Pdk4|Tjp3|Sfn|Ptges|Mfsd2a|Ffar4|Atp6v1b1|Muc4|Cdhr1|Fcgr4|Piwil4|Ildr2
regulation of defense response	1	9.99024	34	Acp5|Adam8|Adora3|Arg1|Bst1|Casp1|Socs3|Ccr5|Ctss|Ereg|Esr1|Fcgr2b|Fcgr3|Gja1|Gpx2|Cxcl1|Igf1|Il6|Acod1|Anxa1|Mmp12|Pla2g2d|Serpine1|Ccl3|Cxcl5|Pglyrp1|Tyrobp|Cd200r1|Ptges|Trem2|Ffar4|Havcr2|Cxcl17|Cd200r4
myeloid leukocyte activation	17	9.96961	22	Adora3|C1qa|Casp1|Cd84|Clu|Fcgr2b|Fcgr3|Lilrb4a|Hmox1|Itgb2|Clec4d|Slc11a1|Cxcl5|Tyrobp|Ubd|Cd177|Muc5b|Trem2|Havcr2|Cd300a|Fcgr4|Cd300lf
regulation of inflammatory response	1	9.85092	26	Acp5|Adam8|Adora3|Bst1|Casp1|Socs3|Ccr5|Ctss|Esr1|Fcgr2b|Fcgr3|Gpx2|Igf1|Il6|Acod1|Anxa1|Pla2g2d|Serpine1|Ccl3|Pglyrp1|Cd200r1|Ptges|Trem2|Ffar4|Cxcl17|Cd200r4
Complement and coagulation cascades	8	9.80367	20	Cfd|C1qa|C1qb|C1qc|Cfh|Cfi|Clu|F3|F7|Fga|Cfb|Itgax|Itgb2|Serpine1|Procr|Serpina1b|Thbd|Vtn|Vwf|Fgg
negative regulation of immune system process	13	9.3829	28	Arg1|C1qc|Cd68|Cd84|Cdkn2a|Fcgr2b|Lilrb4a|Gpx2|Hmox1|Igf1|Acod1|Lgals3|Anxa1|Mmp12|Pla2g2d|Ccl12|Pglyrp1|Tyrobp|Ccl28|Cd200r1|Tmem176b|Tmem176a|Gpnmb|Muc4|Havcr2|Cd300a|Vtcn1|Cd300lf
cytokine-mediated signaling pathway	3	9.09218	26	Arg1|Casp1|Csf2rb|Ereg|F3|Cxcl1|Il6|Mmp12|Osmr|Ccl12|Ccl2|Ccl20|Ccl3|Ccl4|Ccl6|Ccl7|Ccl8|Ccl9|Cxcl2|Cxcl5|Cxcl13|Ifitm1|Trem2|Cxcl17|Cd300lf|Cxcl3
lymphocyte proliferation	13	9.03787	24	Arg1|Bst1|Cdkn1a|Cdkn2a|Fcgr2b|Gja1|Lilrb4a|Igf1|Il6|Itgax|Itgb2|Lgals3|Anxa1|Slc11a1|Pla2g2d|Tacr1|Tyrobp|Ctps|Mzb1|Gpnmb|Havcr2|Cd300a|Malt1|Vtcn1
negative regulation of cytokine production	23	9.02555	22	Acp5|Aqp4|Arg1|Cd84|Fcgr2b|Fn1|Hmox1|Igf1|Il6|Acod1|Anxa1|Slc11a1|Prg2|Tnfrsf9|Pglyrp1|Tyrobp|Cd200r1|Rnf128|Trem2|Gpnmb|Ffar4|Havcr2
regulation of interleukin-1 production	1	9.01585	14	Acp5|Aqp4|Casp1|Ccr5|Igf1|Il6|Anxa1|Ccl20|Ccl3|Tyrobp|Trem2|Ffar4|Havcr2|Malt1
cellular response to biotic stimulus	10	8.98373	24	Casp1|Cd14|Cd68|Cd84|Fcgr2b|Gch1|Lilrb4a|Cxcl1|Il6|Acod1|Ltf|Mrc1|Serpine1|Ccl12|Ccl2|Cxcl2|Cxcl5|Cxcl13|Clec7a|Trem2|Havcr2|Malt1|Fcgr4|Cxcl3
mononuclear cell proliferation	13	8.95682	24	Arg1|Bst1|Cdkn1a|Cdkn2a|Fcgr2b|Gja1|Lilrb4a|Igf1|Il6|Itgax|Itgb2|Lgals3|Anxa1|Slc11a1|Pla2g2d|Tacr1|Tyrobp|Ctps|Mzb1|Gpnmb|Havcr2|Cd300a|Malt1|Vtcn1
cellular response to molecule of bacterial origin	10	8.95043	23	Casp1|Cd14|Cd68|Cd84|Fcgr2b|Gch1|Lilrb4a|Cxcl1|Il6|Acod1|Ltf|Mrc1|Serpine1|Ccl12|Ccl2|Cxcl2|Cxcl5|Cxcl13|Trem2|Havcr2|Malt1|Fcgr4|Cxcl3
Regulation of Insulin-like Growth Factor (IGF) transport and uptake by Insulin-like Growth Factor Binding Proteins (IGFBPs)	26	8.90159	15	Cp|Fga|Fn1|Igf1|Il6|Itih2|Mfge8|Spp1|Stc2|Timp1|Tnc|Trf|Fam20c|Fgg|Serpina10
cell killing	14	8.79691	19	Arg1|Azgp1|Ccr5|Fcgr3|Cxcl1|H2-M2|Lgals3|Ltf|Ccl2|Ccl20|Cxcl2|Cxcl5|Pglyrp1|Tyrobp|Cxcl13|Clec7a|Ccl28|Muc4|Havcr2
lymphocyte migration	3	8.72758	14	Adam8|Ch25h|Cyp7b1|Ccl12|Ccl2|Ccl20|Ccl3|Ccl4|Ccl6|Ccl7|Ccl8|Ccl9|Cxcl13|Cd200r1
Peptide ligand-binding receptors	3	8.7021	18	Ccr5|Cxcl1|Anxa1|Psap|Ccl12|Ccl20|Ccl3|Ccl4|Ccl6|Ccl7|Ccl9|Cxcl2|Cxcl5|Tacr1|Cxcl13|Ccl28|Cxcr1|Cxcl3
eosinophil migration	3	8.68422	8	Adam8|Lgals3|Ccl12|Ccl2|Ccl4|Ccl7|Ccl8|Cd300a
Lysosome	27	8.64912	15	Acp5|Gla|Cd63|Cd68|Ctsb|Ctsd|Ctsk|Ctss|Lipa|Slc11a1|Lgmn|Psap|Ctsz|Gusb|Atp6v0d2
Lysosome	27	8.6001	15	Acp5|Gla|Cd63|Cd68|Ctsb|Ctsd|Ctsk|Ctss|Lipa|Slc11a1|Lgmn|Psap|Ctsz|Gusb|Atp6v0d2
cellular response to lipopolysaccharide	10	8.50173	22	Casp1|Cd14|Cd68|Cd84|Gch1|Lilrb4a|Cxcl1|Il6|Acod1|Ltf|Mrc1|Serpine1|Ccl12|Ccl2|Cxcl2|Cxcl5|Cxcl13|Trem2|Havcr2|Malt1|Fcgr4|Cxcl3
regulation of tumor necrosis factor superfamily cytokine production	1	8.39344	17	Acp5|Adam8|Cd14|Cd84|Clu|Ccr5|Fcgr3|Igf1|Il6|Ltf|Ccl2|Ccl3|Ccl4|Tyrobp|Trem2|Gpnmb|Havcr2
Lung fibrosis	29	8.35648	11	Hmox1|Igf1|Il6|Mt2|Ccl2|Ccl3|Ccl4|Cxcl2|Spp1|Timp1|Muc5b
interleukin-1 production	1	8.35069	14	Acp5|Aqp4|Casp1|Ccr5|Igf1|Il6|Anxa1|Ccl20|Ccl3|Tyrobp|Trem2|Ffar4|Havcr2|Malt1
positive regulation of leukocyte migration	6	8.33529	16	Adam8|Adora3|F7|Lgals3|Serpine1|Lgmn|Ccl12|Ccl2|Ccl20|Ccl4|Tacr1|Pla2g7|Cxcl13|S100a14|Trem2|Cxcl17
humoral immune response	14	8.29542	26	C1qa|C1qb|C1qc|Cfi|Fcgr2b|Fga|Cxcl1|Cfb|Jchain|Acod1|Lgals3|Ltf|Bpifa1|Ccl2|Ccl20|Cxcl2|Cxcl5|Slpi|Pglyrp1|Trf|Cxcl13|Ccl28|Wfdc21|C1rl|Cxcl3|Wfdc17
Post-translational protein phosphorylation	26	8.24821	14	Cp|Fga|Fn1|Il6|Itih2|Mfge8|Spp1|Stc2|Timp1|Tnc|Trf|Fam20c|Fgg|Serpina10
regulation of immune effector process	17	8.24256	27	Adora3|Arg1|Azgp1|Cd84|Fcgr2b|Fcgr3|Lilrb4a|Cxcl1|H2-M2|Hmox1|Il6|Itgb2|Lgals3|Anxa1|Mmp12|Rbp4|Ccl2|Ccl20|Cxcl5|Pglyrp1|Tyrobp|Cd177|Mzb1|Muc4|Havcr2|Cd300a|Malt1
regulation of leukocyte activation	13	8.18111	35	Adam8|Adora3|Arg1|Bst1|Cd84|Cdkn1a|Cdkn2a|Fcgr2b|Lilrb4a|Hmox1|Igf1|Il6|Itgb2|Lgals3|Anxa1|Clec4d|Pla2g2d|Ccl2|Ccl20|Tacr1|Pglyrp1|Tyrobp|Vnn1|Clec7a|Cd177|Mzb1|Muc5b|Slamf7|Trem2|Gpnmb|Havcr2|Cd300a|Malt1|Vtcn1|Cd300lf
tumor necrosis factor superfamily cytokine production	1	8.12826	17	Acp5|Adam8|Cd14|Cd84|Clu|Ccr5|Fcgr3|Igf1|Il6|Ltf|Ccl2|Ccl3|Ccl4|Tyrobp|Trem2|Gpnmb|Havcr2
wound healing	22	8.0544	36	Acvrl1|Anxa8|Aqp1|Cav1|Cdkn1a|Cfh|Cldn4|Eng|F3|F7|Fga|Fn1|Gata2|Gja1|Lilrb4a|Hmox1|Hpse|Igf1|Kdr|Anxa1|Mmp12|Slc11a1|Pdgfra|Serpine1|Procr|Ccl2|Thbd|Timp1|Vwf|Slc7a11|Tmeff2|Clec7a|Plet1|Fgg|Serpina10|Stard13
positive regulation of mononuclear cell migration	6	8.05155	11	Adam8|Lgals3|Serpine1|Lgmn|Ccl2|Ccl20|Ccl4|Pla2g7|Cxcl13|S100a14|Cxcl17
regulation of body fluid levels	22	8.03104	24	Adora3|Anxa8|Aqp3|Aqp4|Ccnd1|Cldn4|F3|F7|Fga|Fn1|Gja1|Lilrb4a|Hpse|Serpine1|Bpifa1|Procr|Tacr1|Trp63|Agr2|Slc7a11|Sfn|Fgg|Atp6v1b1|Serpina10
Chemokine signaling pathway	3	8.01852	17	Ccr5|Cxcl1|Ccl12|Ccl2|Ccl20|Ccl3|Ccl4|Ccl6|Ccl7|Ccl8|Ccl9|Cxcl2|Cxcl5|Cxcl13|Ccl28|Cxcr1|Pik3r5
regulation of cell activation	13	8.01746	36	Adam8|Adora3|Arg1|Bst1|Cd84|Cdkn1a|Cdkn2a|Fcgr2b|Lilrb4a|Hmox1|Igf1|Il6|Itgb2|Lgals3|Anxa1|Clec4d|Pla2g2d|Ccl2|Ccl20|Tacr1|Pglyrp1|Tyrobp|Vnn1|Clec7a|Cd177|Mzb1|Muc5b|Slamf7|Trem2|Gpnmb|Fgg|Havcr2|Cd300a|Malt1|Vtcn1|Cd300lf
Staphylococcus aureus infection	8	7.93233	10	C1qa|C1qb|C1qc|Cfi|Fcgr2b|Fcgr3|Cfb|Itgb2|Fgg|Fcgr4
positive regulation of MAPK cascade	9	7.88193	49	Adam8|Adra1a|Adrb3|Cav2|Cd84|Esr1|Fcgr2b|Fga|Fgfr4|Flt1|Fzd4|Igf1|Igfbp3|Igfbp6|Il6|Jun|Kdr|Kit|Kitl|Pdgfra|Psap|Ccl12|Ccl2|Ccl20|Ccl3|Ccl4|Ccl6|Ccl7|Ccl8|Ccl9|Tek|Trf|Wnt7b|Gadd45g|Gdf15|Map4k2|Trem2|Gpnmb|Fgg|Ffar4|Itga1|Npnt|Havcr2|Cxcl17|Jcad|Pde5a|Bank1|Pik3r5|Alkal1
Chemokine signaling pathway	3	7.87564	17	Ccr5|Cxcl1|Ccl12|Ccl2|Ccl20|Ccl3|Ccl4|Ccl6|Ccl7|Ccl8|Ccl9|Cxcl2|Cxcl5|Cxcl13|Ccl28|Cxcr1|Cxcl3
positive regulation of cell motility	6	7.82226	55	Adam8|Adora3|Aqp1|Bmpr2|Cav1|Cdh5|Cldn4|Cyp1b1|F3|F7|Fga|Flt1|Fn1|Gata2|Has2|Foxf1|Hmox1|Igf1|Itgax|Jun|Kdr|Kit|Lgals3|Anxa1|Kitl|Pdgfra|Serpine1|Lgmn|Cavin1|Ccl12|Ccl2|Ccl20|Ccl4|Sell|Sema3c|Sema6a|Tacr1|Tek|Trf|Vtn|Ets1|Pla2g7|Cxcl13|Rapgef4|Clec7a|S100a14|Plet1|Trem2|Plvap|Gpnmb|Sema6d|Cxcl17|Dock4|Jcad|Smim22
Cytokine-cytokine receptor interaction	3	7.80238	28	Bmpr2|Ccr5|Csf2rb|Flt1|Cxcl1|Il6|Kdr|Kit|Lifr|Kitl|Osmr|Pdgfra|Ccl12|Ccl2|Ccl20|Ccl3|Ccl4|Ccl6|Ccl7|Ccl8|Ccl9|Cxcl2|Cxcl5|Tnfrsf9|Tnfsf10|Cxcl13|Ccl28|Cxcr1
positive regulation of response to external stimulus	1	7.70108	25	Adam8|Adora3|Arg1|Ccr5|Ctss|Ereg|F7|Fcgr3|Fn1|Cxcl1|Il6|Acod1|Mmp12|Serpine1|Lgmn|Ccl2|Ccl3|Ccl4|Tyrobp|Pla2g7|Cxcl13|S100a14|Trem2|Havcr2|Cxcl17
regulation of leukocyte mediated immunity	17	7.69131	20	Adora3|Arg1|Azgp1|Cd84|Fcgr2b|Fcgr3|Cxcl1|H2-M2|Hmox1|Il6|Itgb2|Ccl2|Ccl20|Cxcl5|Tyrobp|Cd177|Muc4|Havcr2|Cd300a|Malt1
MAPK cascade	9	7.66455	61	Adam8|Adra1a|Adrb3|Atf3|Cav1|Cav2|Cd84|Esr1|Fcgr2b|Fga|Fgfr4|Flt1|Fn1|Fzd4|Igf1|Igfbp3|Igfbp6|Il6|Jun|Kdr|Kit|Kitl|Slc11a1|Pdgfra|Psap|Ccl12|Ccl2|Ccl20|Ccl3|Ccl4|Ccl6|Ccl7|Ccl8|Ccl9|Sema6a|Tek|Tgfbr3|Trf|Wnt7b|Gadd45g|Gdf15|Map4k2|Mapk13|Ndrg2|Rnf149|Trem2|Plvap|Gpnmb|Fgg|Ffar4|Itga1|Npnt|Havcr2|Cd300a|Cxcl17|Jcad|Pde5a|Bank1|Tlr13|Pik3r5|Alkal1
positive regulation of cell migration	6	7.65445	53	Adam8|Adora3|Aqp1|Bmpr2|Cav1|Cdh5|Cldn4|Cyp1b1|F3|F7|Fga|Flt1|Fn1|Gata2|Has2|Foxf1|Hmox1|Igf1|Itgax|Jun|Kdr|Kit|Lgals3|Anxa1|Kitl|Pdgfra|Serpine1|Lgmn|Ccl12|Ccl2|Ccl20|Ccl4|Sell|Sema3c|Sema6a|Tacr1|Tek|Vtn|Ets1|Pla2g7|Cxcl13|Rapgef4|Clec7a|S100a14|Plet1|Trem2|Plvap|Gpnmb|Sema6d|Cxcl17|Dock4|Jcad|Smim22
regulation of cell adhesion	5	7.63219	56	Acvrl1|Adam8|Arg1|Bmp6|Bst1|Cav1|Cd63|Cdkn2a|Ccr5|Cyp1b1|Edil3|Fga|Fn1|Fut4|Fzd4|Has2|Foxf1|Igf1|Il6|Itgb2|Kdr|Lama4|Lgals3|Anxa1|Mmp12|Notch4|Pla2g2d|Serpine1|Cyth3|Ccl2|Sema6a|Spp1|Tek|Tnc|Vnn1|Vtn|Agr2|Ets1|Dlc1|Cxcl13|Tacstd2|Ccl28|Plet1|Limch1|Gpnmb|Fgg|Npnt|Muc4|Havcr2|Cd300a|Lims2|Gsn|Malt1|Vtcn1|Pde5a|Abi3bp
acute-phase response	15	7.63126	9	Ccr5|Fn1|Hp|Il6|Itih4|Orm1|Saa3|Serpina1b|Ptges
regulation of tumor necrosis factor production	1	7.63035	16	Acp5|Cd14|Cd84|Clu|Ccr5|Fcgr3|Igf1|Il6|Ltf|Ccl2|Ccl3|Ccl4|Tyrobp|Trem2|Gpnmb|Havcr2
Chemokine signaling pathway	3	7.60106	17	Ccr5|Cxcl1|Ccl12|Ccl2|Ccl20|Ccl3|Ccl4|Ccl6|Ccl7|Ccl8|Ccl9|Cxcl2|Cxcl5|Cxcl13|Ccl28|Cxcr1|Cxcl3
positive regulation of locomotion	6	7.57113	55	Adam8|Adora3|Aqp1|Bmpr2|Cav1|Cdh5|Cldn4|Cyp1b1|F3|F7|Fga|Flt1|Fn1|Gata2|Has2|Foxf1|Hmox1|Igf1|Itgax|Jun|Kdr|Kit|Lgals3|Anxa1|Kitl|Pdgfra|Serpine1|Lgmn|Cavin1|Ccl12|Ccl2|Ccl20|Ccl4|Sell|Sema3c|Sema6a|Tacr1|Tek|Trf|Vtn|Ets1|Pla2g7|Cxcl13|Rapgef4|Clec7a|S100a14|Plet1|Trem2|Plvap|Gpnmb|Sema6d|Cxcl17|Dock4|Jcad|Smim22
Cytokine-cytokine receptor interaction	3	7.55547	29	Bmpr2|Ccr5|Csf2rb|Flt1|Cxcl1|Il6|Kdr|Kit|Lifr|Kitl|Osmr|Pdgfra|Ccl12|Ccl2|Ccl20|Ccl3|Ccl4|Ccl6|Ccl7|Ccl8|Ccl9|Cxcl2|Cxcl5|Tnfrsf9|Tnfsf10|Cxcl13|Ccl28|Cxcr1|Ackr4
positive regulation of cellular component movement	6	7.53832	56	Adam8|Adora3|Aqp1|Bmpr2|Cav1|Cdh5|Cldn4|Cyp1b1|F3|F7|Fga|Flt1|Fn1|Gata2|Has2|Foxf1|Hmox1|Igf1|Itgax|Jun|Kdr|Kit|Lgals3|Anxa1|Kitl|Pdgfra|Serpine1|Lgmn|Cavin1|Ccl12|Ccl2|Ccl20|Ccl4|Sell|Sema3c|Sema6a|Tacr1|Tek|Trf|Vtn|Ets1|Pla2g7|Chst3|Cxcl13|Rapgef4|Clec7a|S100a14|Plet1|Trem2|Plvap|Gpnmb|Sema6d|Cxcl17|Dock4|Jcad|Smim22
response to wounding	22	7.51903	43	Acvrl1|Anxa8|Aqp1|Cav1|Cdkn1a|Cfh|Cldn4|Eng|F3|F7|Fga|Fn1|Gata2|Gja1|Lilrb4a|Foxf1|Hmox1|Hpse|Igf1|Il6|Jun|Kdr|Anxa1|Mmp12|Slc11a1|Pdgfra|Serpine1|Procr|Ccl2|Thbd|Timp1|Tnc|Tyrobp|Vwf|Slc7a11|Tmeff2|Clec7a|Plet1|Ecrg4|Fgg|Serpina10|Stard13|Siglecg
regulation of myeloid leukocyte mediated immunity	17	7.50343	11	Adora3|Arg1|Cd84|Fcgr3|Cxcl1|Hmox1|Itgb2|Cxcl5|Tyrobp|Cd177|Cd300a
regulation of MAPK cascade	9	7.47016	58	Adam8|Adra1a|Adrb3|Atf3|Cav1|Cav2|Cd84|Esr1|Fcgr2b|Fga|Fgfr4|Flt1|Fn1|Fzd4|Igf1|Igfbp3|Igfbp6|Il6|Jun|Kdr|Kit|Kitl|Pdgfra|Psap|Ccl12|Ccl2|Ccl20|Ccl3|Ccl4|Ccl6|Ccl7|Ccl8|Ccl9|Sema6a|Tek|Tgfbr3|Trf|Wnt7b|Gadd45g|Gdf15|Map4k2|Ndrg2|Rnf149|Trem2|Gpnmb|Fgg|Ffar4|Itga1|Npnt|Havcr2|Cd300a|Cxcl17|Jcad|Pde5a|Bank1|Tlr13|Pik3r5|Alkal1
IL-17 signaling pathway	35	7.46156	12	Cxcl1|Il6|Lcn2|Ccl12|Ccl2|Ccl20|Ccl7|Cxcl2|Cxcl5|Mapk13|Muc5b|Cxcl3
TYROBP Causal Network	37	7.4523	10	C1qc|Capg|Cd84|Itgax|Itgb2|Spp1|Tyrobp|Rgs1|Kcne3|Lhfpl2
regulation of mononuclear cell migration	6	7.45101	13	Adam8|Lgals3|Serpine1|Lgmn|Ccl12|Ccl2|Ccl20|Ccl4|Pla2g7|Cxcl13|Cd200r1|S100a14|Cxcl17
positive regulation of ERK1 and ERK2 cascade	9	7.42411	25	Adra1a|Esr1|Fga|Fgfr4|Il6|Jun|Kdr|Pdgfra|Ccl12|Ccl2|Ccl20|Ccl3|Ccl4|Ccl6|Ccl7|Ccl8|Ccl9|Tek|Trem2|Gpnmb|Fgg|Ffar4|Npnt|Havcr2|Alkal1
tumor necrosis factor production	1	7.41565	16	Acp5|Cd14|Cd84|Clu|Ccr5|Fcgr3|Igf1|Il6|Ltf|Ccl2|Ccl3|Ccl4|Tyrobp|Trem2|Gpnmb|Havcr2
IL-17 signaling pathway	35	7.4073	12	Cxcl1|Il6|Lcn2|Ccl12|Ccl2|Ccl20|Ccl7|Cxcl2|Cxcl5|Mapk13|Muc5b|Cxcl3
Staphylococcus aureus infection	8	7.37802	10	C1qa|C1qb|C1qc|Cfi|Fcgr2b|Fcgr3|Cfb|Itgb2|Fgg|Fcgr4
Tuberculosis	39	7.31169	16	Cd14|Ctsd|Ctss|Fcgr2b|Fcgr3|Il6|Itgax|Itgb2|Mrc1|Mapk13|Clec4e|Clec7a|Calml3|Malt1|Atp6v0d2|Fcgr4
ERK1 and ERK2 cascade	9	7.22146	33	Adra1a|Atf3|Cav1|Esr1|Fga|Fgfr4|Fn1|Igf1|Il6|Jun|Kdr|Pdgfra|Ccl12|Ccl2|Ccl20|Ccl3|Ccl4|Ccl6|Ccl7|Ccl8|Ccl9|Sema6a|Tek|Tgfbr3|Trf|Ndrg2|Trem2|Gpnmb|Fgg|Ffar4|Npnt|Havcr2|Alkal1
Spinal Cord Injury	41	7.04619	12	Aqp4|Arg1|Ccnd1|Fcgr2b|Gja1|Cxcl1|Il6|Anxa1|Mmp12|Ccl2|Cxcl2|Tacr1
regulation of ERK1 and ERK2 cascade	9	7.02306	32	Adra1a|Atf3|Cav1|Esr1|Fga|Fgfr4|Fn1|Igf1|Il6|Jun|Kdr|Pdgfra|Ccl12|Ccl2|Ccl20|Ccl3|Ccl4|Ccl6|Ccl7|Ccl8|Ccl9|Sema6a|Tek|Tgfbr3|Ndrg2|Trem2|Gpnmb|Fgg|Ffar4|Npnt|Havcr2|Alkal1
regulation of interleukin-1 beta production	1	7.0223	11	Acp5|Aqp4|Casp1|Ccr5|Igf1|Il6|Ccl3|Tyrobp|Trem2|Ffar4|Malt1
Tuberculosis	39	6.98031	16	Cd14|Ctsd|Ctss|Fcgr2b|Fcgr3|Il6|Itgax|Itgb2|Mrc1|Mapk13|Clec4e|Clec7a|Calml3|Malt1|Atp6v0d2|Fcgr4
negative regulation of cell activation	13	6.97273	17	Arg1|Cd84|Cdkn2a|Fcgr2b|Lilrb4a|Hmox1|Lgals3|Anxa1|Pla2g2d|Pglyrp1|Tyrobp|Gpnmb|Fgg|Havcr2|Cd300a|Vtcn1|Cd300lf
response to tumor necrosis factor	3	6.91667	16	Casp1|Cd14|Gch1|Il6|Acod1|Ccl12|Ccl2|Ccl20|Ccl3|Ccl4|Ccl6|Ccl7|Ccl8|Ccl9|Ubd|Wfdc21
Rheumatoid arthritis	33	6.91081	15	Acp5|Ctsk|Flt1|Fos|Il6|Itgb2|Jun|Ccl12|Ccl2|Ccl20|Ccl3|Cxcl5|Tek|Atp6v1b1|Atp6v0d2
positive regulation of immune effector process	17	6.90605	19	Adora3|Arg1|Azgp1|Cd84|Fcgr3|Lilrb4a|Cxcl1|H2-M2|Hmox1|Il6|Itgb2|Anxa1|Rbp4|Ccl2|Tyrobp|Cd177|Mzb1|Cd300a|Malt1
T cell proliferation	13	6.88492	17	Arg1|Cdkn2a|Gja1|Lilrb4a|Igf1|Il6|Itgax|Itgb2|Lgals3|Anxa1|Slc11a1|Pla2g2d|Ctps|Gpnmb|Havcr2|Malt1|Vtcn1
negative regulation of leukocyte activation	13	6.85388	16	Arg1|Cd84|Cdkn2a|Fcgr2b|Lilrb4a|Hmox1|Lgals3|Anxa1|Pla2g2d|Pglyrp1|Tyrobp|Gpnmb|Havcr2|Cd300a|Vtcn1|Cd300lf
positive regulation of tumor necrosis factor superfamily cytokine production	1	6.85331	12	Adam8|Cd14|Cd84|Clu|Ccr5|Fcgr3|Il6|Ccl2|Ccl3|Ccl4|Tyrobp|Havcr2
Class A/1 (Rhodopsin-like receptors)	19	6.85076	29	Adra1a|Adrb3|Agtr1a|Ccr5|S1pr4|Ednrb|Cxcl1|Anxa1|Psap|Ptgfr|Ptgir|Ccl12|Ccl20|Ccl3|Ccl4|Ccl6|Ccl7|Ccl9|Cxcl2|Cxcl5|Tacr1|Aplnr|Cxcl13|Ccl28|Hcar2|Grp|Cxcr1|Ackr4|Cxcl3
leukocyte activation involved in immune response	45	6.80376	20	Adora3|Cd84|Lilrb4a|Hmox1|Il6|Itgb2|Lgals3|Anxa1|Clec4d|Slc11a1|Ccl20|Pglyrp1|Tyrobp|Gadd45g|Clec4e|Cd177|Trem2|Havcr2|Cd300a|Malt1
Pertussis	8	6.80247	11	C1qa|C1qb|C1qc|Casp1|Cd14|Cfb|Il6|Itgb2|Cxcl5|Mapk13|Calml3
Rheumatoid arthritis	33	6.80247	15	Acp5|Ctsk|Flt1|Fos|Il6|Itgb2|Jun|Ccl12|Ccl2|Ccl20|Ccl3|Cxcl5|Tek|Atp6v1b1|Atp6v0d2
cell activation involved in immune response	45	6.71099	20	Adora3|Cd84|Lilrb4a|Hmox1|Il6|Itgb2|Lgals3|Anxa1|Clec4d|Slc11a1|Ccl20|Pglyrp1|Tyrobp|Gadd45g|Clec4e|Cd177|Trem2|Havcr2|Cd300a|Malt1
cellular response to lipid	10	6.70915	30	Casp1|Cd14|Cd68|Cd84|Clu|Cyp7b1|Esr1|Gch1|Lilrb4a|Cxcl1|Igf1|Il6|Acod1|Anxa1|Ltf|Mrc1|Serpine1|Ccl12|Ccl2|Cxcl2|Cxcl5|Spp1|Trp63|Pdk4|Cxcl13|Trem2|Havcr2|Malt1|Fcgr4|Cxcl3
myeloid cell apoptotic process	47	6.68605	8	Cdkn2a|Ccr5|Fcgr2b|Il6|Anxa1|Clec5a|Slc7a11|Hcar2
inflammatory cell apoptotic process	47	6.66653	7	Cdkn2a|Ccr5|Fcgr2b|Il6|Anxa1|Slc7a11|Hcar2
tissue remodeling	16	6.6404	23	Acp5|Acvrl1|Adam8|Bmpr2|Cav1|Cdkn2a|Ctsk|Ctss|Elf3|Gja1|Igf1|Il6|Lipa|Sema3c|Spp1|Tgfbr3|Tie1|Timp1|Trf|Pdk4|Dll4|Gpnmb|Fcgr4
regulation of leukocyte proliferation	13	6.62103	18	Arg1|Bst1|Cdkn1a|Cdkn2a|Fcgr2b|Igf1|Il6|Lgals3|Anxa1|Pla2g2d|Ccl12|Tacr1|Tyrobp|Mzb1|Gpnmb|Havcr2|Cd300a|Vtcn1
regulation of cell-cell adhesion	13	6.56555	24	Adam8|Arg1|Cdkn2a|Ccr5|Fga|Fut4|Has2|Igf1|Il6|Itgb2|Lgals3|Anxa1|Pla2g2d|Ccl2|Vnn1|Cxcl13|Ccl28|Gpnmb|Fgg|Muc4|Havcr2|Cd300a|Malt1|Vtcn1
inorganic ion homeostasis	19	6.5578	59	Ace|Adcy8|Adra1a|Agtr1a|Alas2|Bmp6|Cav1|Cav2|Cd19|Ms4a1|Cdh5|Ccr5|Cp|Ednrb|Esr1|Fgfr4|Gata2|Gja1|Glp1r|Cxcl1|Gsto1|Hmox1|Kdr|Lcn2|Ltf|Mt2|Slc11a1|Pdgfra|Ptgfr|Ptgir|S100b|Scn7a|Ccl2|Ccl3|Cxcl2|Snca|Spp1|Stc2|Tacr1|Tbxas1|Trf|Aplnr|Car14|Slc26a4|Pdk4|Cxcl13|Ccl28|Atp1a2|Synpo|Ffar4|Atp6v1b1|Calcb|Steap4|Cxcr1|Cxcl17|Atp6v0d2|Ackr4|Tmtc2|Cxcl3
adaptive immune response	45	6.55005	29	Arg1|Azgp1|C1qa|C1qb|C1qc|Cd84|Cfi|Adgre1|Fcgr2b|Fcgr3|Fga|H2-M2|Jchain|Il6|Anxa1|Clec4d|Slc11a1|Ccl20|Gadd45g|Clec4n|Fcamr|Mcoln2|Slamf7|Fgg|Muc4|Havcr2|C1rl|Malt1|Vtcn1
interleukin-1 beta production	1	6.49489	11	Acp5|Aqp4|Casp1|Ccr5|Igf1|Il6|Ccl3|Tyrobp|Trem2|Ffar4|Malt1
negative regulation of immune response	13	6.46224	14	Arg1|Cd84|Fcgr2b|Lilrb4a|Gpx2|Hmox1|Acod1|Lgals3|Anxa1|Mmp12|Pglyrp1|Muc4|Havcr2|Cd300a
regulation of lymphocyte proliferation	13	6.44149	17	Arg1|Bst1|Cdkn1a|Cdkn2a|Fcgr2b|Igf1|Il6|Lgals3|Anxa1|Pla2g2d|Tacr1|Tyrobp|Mzb1|Gpnmb|Havcr2|Cd300a|Vtcn1
regulation of mononuclear cell proliferation	13	6.36272	17	Arg1|Bst1|Cdkn1a|Cdkn2a|Fcgr2b|Igf1|Il6|Lgals3|Anxa1|Pla2g2d|Tacr1|Tyrobp|Mzb1|Gpnmb|Havcr2|Cd300a|Vtcn1
Pertussis	8	6.35957	10	C1qa|C1qb|C1qc|Casp1|Cd14|Il6|Itgb2|Cxcl5|Mapk13|Calml3
eosinophil chemotaxis	3	6.34844	6	Lgals3|Ccl12|Ccl2|Ccl4|Ccl7|Ccl8
Platelet degranulation	26	6.32486	12	Cd63|Clu|Fga|Fn1|Igf1|Itih4|Orm1|Psap|Timp1|Trf|Fgg|Lhfpl2
negative regulation of cell adhesion	13	6.30816	19	Adam8|Arg1|Cdkn2a|Cyp1b1|Lgals3|Anxa1|Mmp12|Pla2g2d|Serpine1|Tnc|Tacstd2|Ccl28|Plet1|Gpnmb|Fgg|Muc4|Havcr2|Cd300a|Vtcn1
leukocyte cell-cell adhesion	13	6.29227	21	Adam8|Arg1|Cdkn2a|Fut4|Has2|Igf1|Il6|Itgb2|Lgals3|Anxa1|Pla2g2d|Ccl2|Vnn1|Ccl28|Cd177|Gpnmb|Olr1|Havcr2|Cd300a|Malt1|Vtcn1
cation homeostasis	19	6.25197	57	Ace|Adcy8|Adra1a|Agtr1a|Alas2|Bmp6|Cav1|Cav2|Cd19|Ms4a1|Cdh5|Ccr5|Cp|Ednrb|Esr1|Gata2|Gja1|Glp1r|Cxcl1|Gsto1|Hmox1|Kdr|Lcn2|Ltf|Mt2|Slc11a1|Pdgfra|Ptgfr|Ptgir|S100b|Scn7a|Ccl2|Ccl3|Cxcl2|Snca|Spp1|Stc2|Tacr1|Trf|Aplnr|Car14|Slc26a4|Pdk4|Cxcl13|Ccl28|Atp1a2|Synpo|Ffar4|Atp6v1b1|Calcb|Steap4|Cxcr1|Cxcl17|Atp6v0d2|Ackr4|Tmtc2|Cxcl3
macrophage migration	52	6.22459	9	Mst1|Lgals3|Ccl12|Ccl2|Ccl3|Cd200r1|Mcoln2|Trem2|Cxcl17
Salmonella infection	35	6.19739	10	Casp1|Cd14|Cxcl1|Il6|Ccl3|Ccl4|Cxcl2|Mapk13|Rab7b|Cxcl3
regulation of peptidase activity	25	6.1525	39	Anxa8|Aqp1|Casp1|Cav1|Cdkn2a|Cldn4|Cst8|Cstb|Ctsd|Dpep1|F3|Fabp1|Nr4a1|Igf1|Il6|Itih2|Itih4|Ltf|Serpine1|Lgmn|Slpi|Snca|Sox7|Serpina1b|Timp1|Tnfsf10|Trp63|Vtn|Dlc1|Reck|Sfn|Fetub|Perp|Fcmr|Pi16|Serpina10|Gsn|Malt1|Wfdc6b
Response to elevated platelet cytosolic Ca2+	26	6.12406	12	Cd63|Clu|Fga|Fn1|Igf1|Itih4|Orm1|Psap|Timp1|Trf|Fgg|Lhfpl2
T cell activation	13	6.06227	26	Adam8|Arg1|Cdkn2a|Gja1|Lilrb4a|Igf1|Il6|Itgax|Itgb2|Lgals3|Anxa1|Clec4d|Slc11a1|Pla2g2d|Psap|Ccl2|Ccl20|Vnn1|Gadd45g|Ctps|Clec4e|Gpnmb|Havcr2|Cd300a|Malt1|Vtcn1
positive regulation of monocyte chemotaxis	6	6.05958	6	Serpine1|Lgmn|Ccl2|Pla2g7|S100a14|Cxcl17
regulation of leukocyte chemotaxis	6	6.04658	12	Bst1|F7|Mst1|Serpine1|Lgmn|Ccl12|Ccl2|Ccl4|Pla2g7|Cxcl13|S100a14|Cxcl17
Salmonella infection	35	6.04248	10	Casp1|Cd14|Cxcl1|Il6|Ccl3|Ccl4|Cxcl2|Mapk13|Rab7b|Cxcl3
leukocyte mediated immunity	17	6.00106	26	Adora3|Arg1|Azgp1|C1qa|C1qb|C1qc|Cd84|Cfi|Fcgr2b|Fcgr3|Cxcl1|H2-M2|Hmox1|Il6|Itgb2|Slc11a1|Ccl2|Ccl20|Cxcl5|Tyrobp|Cd177|Muc4|Havcr2|Cd300a|C1rl|Malt1
positive regulation of tumor necrosis factor production	1	5.98956	11	Cd14|Cd84|Clu|Ccr5|Fcgr3|Il6|Ccl2|Ccl3|Ccl4|Tyrobp|Havcr2
regulation of myeloid cell apoptotic process	47	5.92751	7	Cdkn2a|Ccr5|Fcgr2b|Anxa1|Clec5a|Slc7a11|Hcar2
cellular metal ion homeostasis	19	5.91221	48	Adcy8|Adra1a|Agtr1a|Alas2|Bmp6|Cav1|Cav2|Cd19|Ms4a1|Cdh5|Ccr5|Cp|Ednrb|Esr1|Gata2|Gja1|Glp1r|Cxcl1|Gsto1|Hmox1|Kdr|Lcn2|Mt2|Slc11a1|Pdgfra|Ptgfr|Ptgir|S100b|Ccl2|Ccl3|Cxcl2|Snca|Spp1|Stc2|Tacr1|Trf|Aplnr|Cxcl13|Ccl28|Atp1a2|Synpo|Ffar4|Calcb|Steap4|Cxcr1|Cxcl17|Ackr4|Cxcl3
Hemostasis	50	5.86	38	Cfd|Cav1|Cd63|Cd84|Clu|F3|F7|Fga|Fn1|Gata2|Igf1|Jchain|Itgax|Itgb2|Itih4|Orm1|Procr|Psap|Ptgir|Rasgrp2|Sell|Tek|Thbd|Timp1|Trf|Vwf|Slc7a11|Slc7a10|Rapgef4|Fcamr|Cd177|Fgg|Olr1|Lhfpl2|Dock4|Pde5a|Pik3r5|Tubb1
regulation of leukocyte cell-cell adhesion	13	5.85601	19	Adam8|Arg1|Cdkn2a|Fut4|Has2|Igf1|Il6|Itgb2|Lgals3|Anxa1|Pla2g2d|Ccl2|Vnn1|Ccl28|Gpnmb|Havcr2|Cd300a|Malt1|Vtcn1
neutrophil apoptotic process	47	5.85373	5	Fcgr2b|Il6|Anxa1|Slc7a11|Hcar2
negative regulation of mast cell activation	58	5.85373	6	Cd84|Lilrb4a|Foxf1|Hmox1|Cd300a|Cd300lf
metal ion homeostasis	19	5.82271	53	Ace|Adcy8|Adra1a|Agtr1a|Alas2|Bmp6|Cav1|Cav2|Cd19|Ms4a1|Cdh5|Ccr5|Cp|Ednrb|Esr1|Gata2|Gja1|Glp1r|Cxcl1|Gsto1|Hmox1|Kdr|Lcn2|Ltf|Mt2|Slc11a1|Pdgfra|Ptgfr|Ptgir|S100b|Scn7a|Ccl2|Ccl3|Cxcl2|Snca|Spp1|Stc2|Tacr1|Trf|Aplnr|Cxcl13|Ccl28|Atp1a2|Synpo|Ffar4|Atp6v1b1|Calcb|Steap4|Cxcr1|Cxcl17|Ackr4|Tmtc2|Cxcl3
antimicrobial humoral immune response mediated by antimicrobial peptide	14	5.78718	12	Cxcl1|Lgals3|Ltf|Bpifa1|Ccl2|Ccl20|Cxcl2|Cxcl5|Pglyrp1|Cxcl13|Ccl28|Cxcl3
cellular ion homeostasis	19	5.78425	50	Adcy8|Adra1a|Agtr1a|Alas2|Bmp6|Cav1|Cav2|Cd19|Ms4a1|Cdh5|Ccr5|Cp|Ednrb|Esr1|Gata2|Gja1|Glp1r|Cxcl1|Gsto1|Hmox1|Kdr|Lcn2|Mt2|Slc11a1|Pdgfra|Ptgfr|Ptgir|S100b|Ccl2|Ccl3|Cxcl2|Snca|Spp1|Stc2|Tacr1|Tbxas1|Trf|Aplnr|Cxcl13|Ccl28|Atp1a2|Synpo|Ffar4|Calcb|Steap4|Cxcr1|Cxcl17|Atp6v0d2|Ackr4|Cxcl3
negative regulation of response to external stimulus	42	5.75885	33	Acp5|Arg1|Fabp7|Cdh5|Socs3|Fcgr2b|Fga|Gja1|Gpx2|Foxf1|Igf1|Acod1|Ltf|Mmp12|Pdgfra|Serpine1|Ccl12|Sema3c|Sema6a|Thbd|Pglyrp1|Ets1|Calcrl|Cxcl13|Cd200r1|Clec12b|Fgg|Ffar4|Mmp28|Havcr2|Sema6d|Cxcl17|Siglecg
GPCR ligand binding	19	5.70492	36	Adra1a|Adrb3|Agtr1a|Ccr5|S1pr4|Ednrb|Adgre1|Glp1r|Cxcl1|Anxa1|Psap|Ptgfr|Ptgir|Ccl12|Ccl20|Ccl3|Ccl4|Ccl6|Ccl7|Ccl9|Cxcl2|Cxcl5|Tacr1|Vipr2|Aplnr|Adgre5|Ramp2|Calcrl|Cxcl13|Ccl28|Hcar2|Gprc6a|Grp|Cxcr1|Ackr4|Cxcl3
regulation of reactive oxygen species metabolic process	60	5.69155	15	Acp5|Gla|Cdkn1a|Clu|Cyp1b1|Esr1|Gch1|Cxcl1|Hp|Igf1|Il6|Acod1|Itgb2|Tyrobp|Cd177
myeloid leukocyte mediated immunity	17	5.66173	15	Ace|Adora3|Arg1|Cd84|Fcgr3|Gata2|Cxcl1|Foxf1|Hmox1|Itgb2|Kit|Cxcl5|Tyrobp|Cd177|Cd300a
Phagosome	39	5.59871	14	Cd14|Ctss|Fcgr2b|Fcgr3|H2-M2|Itgb2|Mrc1|Msr1|Clec7a|Olr1|Atp6v1b1|Rab7b|Atp6v0d2|Fcgr4
tissue homeostasis	16	5.59653	17	Acp5|Adam8|Ctsk|Ctss|Il6|Lipa|Rbp4|Spp1|Trf|Pdk4|Tjp3|Mfsd2a|Muc4|Cdhr1|Fcgr4|Piwil4|Ildr2
toll-like receptor signaling pathway	63	5.5462	11	Cd14|Esr1|Acod1|Ltf|S100a14|Havcr2|Cd300a|Rab7b|Bpifb1|Cd300lf|Tlr13
positive regulation of cell death	57	5.54439	45	Ace|Adam8|Arg1|Atf3|C1qa|Casp1|Cav1|Cdkn1a|Cdkn2a|Clu|Ccr5|Ctsd|Cyp1b1|Fcgr2b|Fos|G0s2|Cxcl1|Hmox1|Nr4a1|Hoxa5|Hp|Hpgd|Igfbp3|Il6|Jun|Anxa1|Mal|Mapt|S100b|Ccl12|Ccl3|Snca|Tnfsf10|Trp63|Tyrobp|Gadd45g|Ubd|Dlc1|Clec7a|Ctsz|Hcar2|Itga1|Gsn|Pde5a|Tnfrsf26
cellular cation homeostasis	19	5.50664	49	Adcy8|Adra1a|Agtr1a|Alas2|Bmp6|Cav1|Cav2|Cd19|Ms4a1|Cdh5|Ccr5|Cp|Ednrb|Esr1|Gata2|Gja1|Glp1r|Cxcl1|Gsto1|Hmox1|Kdr|Lcn2|Mt2|Slc11a1|Pdgfra|Ptgfr|Ptgir|S100b|Ccl2|Ccl3|Cxcl2|Snca|Spp1|Stc2|Tacr1|Trf|Aplnr|Cxcl13|Ccl28|Atp1a2|Synpo|Ffar4|Calcb|Steap4|Cxcr1|Cxcl17|Atp6v0d2|Ackr4|Cxcl3
Phagosome	39	5.48898	14	Cd14|Ctss|Fcgr2b|Fcgr3|H2-M2|Itgb2|Mrc1|Msr1|Clec7a|Olr1|Atp6v1b1|Rab7b|Atp6v0d2|Fcgr4
neutrophil homeostasis	47	5.46232	6	Fcgr2b|Lilrb4a|Il6|Anxa1|Slc7a11|Hcar2
defense response to bacterium	66	5.42559	23	Acp5|Fga|Hp|Jchain|Lcn2|Ltf|Clec4d|Mpeg1|Slc11a1|Serpine1|Bpifa1|Prg2|Cxcl5|Slpi|Pglyrp1|Trf|Cxcl13|Clec4e|Wfdc21|Muc5b|Trem2|Havcr2|Wfdc17
negative regulation of leukocyte proliferation	13	5.40071	10	Arg1|Cdkn2a|Fcgr2b|Pla2g2d|Ccl12|Tyrobp|Gpnmb|Havcr2|Cd300a|Vtcn1
regulation of monocyte chemotaxis	6	5.26059	6	Serpine1|Lgmn|Ccl2|Pla2g7|S100a14|Cxcl17
bone resorption	16	5.20079	9	Acp5|Adam8|Ctsk|Ctss|Il6|Spp1|Trf|Pdk4|Fcgr4
extrinsic apoptotic signaling pathway via death domain receptors	53	5.20079	9	Atf3|Bex3|Fga|Hmox1|Lgals3|Mal|Serpine1|Fgg|Tnfrsf26
myeloid cell activation involved in immune response	17	5.19869	10	Adora3|Cd84|Lilrb4a|Hmox1|Itgb2|Tyrobp|Cd177|Trem2|Havcr2|Cd300a
regulation of killing of cells of other organism	69	5.19548	5	Arg1|Ccr5|Cxcl1|Cxcl5|Clec7a
positive regulation of myeloid leukocyte mediated immunity	17	5.16598	6	Arg1|Fcgr3|Cxcl1|Itgb2|Tyrobp|Cd177
positive regulation of interleukin-1 production	1	5.14367	8	Casp1|Ccr5|Il6|Ccl20|Ccl3|Tyrobp|Havcr2|Malt1
positive regulation of defense response	1	5.13478	16	Adam8|Adora3|Arg1|Ccr5|Ctss|Ereg|Fcgr3|Gja1|Cxcl1|Il6|Mmp12|Serpine1|Ccl3|Tyrobp|Trem2|Havcr2
synapse pruning	8	5.05833	4	C1qa|C1qb|C1qc|Trem2
negative regulation of mast cell activation involved in immune response	58	5.05833	5	Cd84|Lilrb4a|Foxf1|Hmox1|Cd300a
positive regulation of programmed cell death	57	5.02996	26	Adam8|Arg1|Atf3|Casp1|Cdkn1a|Cdkn2a|Clu|Ccr5|Ctsd|Cyp1b1|Cxcl1|Hmox1|Il6|Anxa1|Mal|S100b|Ccl12|Ccl3|Trp63|Tyrobp|Gadd45g|Ubd|Clec7a|Ctsz|Hcar2|Tnfrsf26
regulation of cell killing	69	5.0202	11	Arg1|Azgp1|Ccr5|Cxcl1|H2-M2|Ccl2|Cxcl5|Tyrobp|Clec7a|Muc4|Havcr2
divalent inorganic cation homeostasis	19	4.99343	43	Adcy8|Adra1a|Agtr1a|Cav1|Cav2|Cd19|Ms4a1|Cdh5|Ccr5|Ednrb|Esr1|Gata2|Gja1|Glp1r|Cxcl1|Gsto1|Kdr|Mt2|Slc11a1|Pdgfra|Ptgfr|Ptgir|S100b|Ccl2|Ccl3|Cxcl2|Snca|Spp1|Stc2|Tacr1|Aplnr|Cxcl13|Ccl28|Atp1a2|Synpo|Ffar4|Atp6v1b1|Calcb|Cxcr1|Cxcl17|Ackr4|Tmtc2|Cxcl3
bone remodeling	16	4.97191	10	Acp5|Adam8|Ctsk|Ctss|Gja1|Il6|Spp1|Trf|Pdk4|Fcgr4
positive regulation of cell-cell adhesion	13	4.96895	16	Adam8|Ccr5|Fga|Fut4|Has2|Igf1|Il6|Itgb2|Anxa1|Ccl2|Vnn1|Cxcl13|Fgg|Havcr2|Malt1|Vtcn1
Osteoclast differentiation	74	4.95585	11	Acp5|Socs3|Ctsk|Fcgr2b|Fcgr3|Lilrb4a|Pira2|Tyrobp|Mapk13|Trem2|Fcgr4
reactive oxygen species metabolic process	60	4.90625	25	Acp5|Gla|Agtr1a|Cav1|Cdkn1a|Clu|Cyp1b1|Esr1|Gch1|Cxcl1|Hba-a1|Hbb-b1|Hbb-b2|Hp|Igf1|Il6|Acod1|Itgb2|Klf2|Mapt|Snca|Tyrobp|Pdk4|Cd177|Noxo1
regulation of vascular endothelial growth factor production	75	4.90368	6	Aqp4|Cyp1b1|Hpse|Il6|Ccl2|Cxcl17
pattern recognition receptor signaling pathway	63	4.90111	12	Cd14|Esr1|Acod1|Ltf|Clec4e|S100a14|Havcr2|Cd300a|Rab7b|Bpifb1|Cd300lf|Tlr13
Cell surface interactions at the vascular wall	50	4.89978	15	Cav1|Cd84|Fn1|Jchain|Itgax|Itgb2|Procr|Sell|Tek|Thbd|Slc7a11|Slc7a10|Fcamr|Cd177|Olr1
Osteoclast differentiation	74	4.89273	11	Acp5|Socs3|Ctsk|Fcgr2b|Fcgr3|Lilrb4a|Pira2|Tyrobp|Mapk13|Trem2|Fcgr4
G alpha (i) signalling events	3	4.88853	16	Ccr5|Cxcl1|Anxa1|Psap|Ccl20|Ccl4|Ccl6|Ccl9|Cxcl2|Cxcl5|Rgs1|Cxcl13|Ccl28|Hcar2|Cxcr1|Cxcl3
water homeostasis	49	4.88476	8	Aqp3|Aqp4|Cldn4|Igf1|Bpifa1|Trp63|Sfn|Atp6v1b1
regulation of neutrophil apoptotic process	47	4.84219	4	Fcgr2b|Anxa1|Slc7a11|Hcar2
p53 signaling	78	4.83578	8	Ccnd1|Cdkn1a|Cdkn2a|Igf1|Serpine1|Gadd45g|Sfn|Perp
cellular divalent inorganic cation homeostasis	19	4.83272	41	Adcy8|Adra1a|Agtr1a|Cav1|Cav2|Cd19|Ms4a1|Cdh5|Ccr5|Ednrb|Esr1|Gata2|Gja1|Glp1r|Cxcl1|Gsto1|Kdr|Mt2|Slc11a1|Pdgfra|Ptgfr|Ptgir|S100b|Ccl2|Ccl3|Cxcl2|Snca|Spp1|Stc2|Tacr1|Aplnr|Cxcl13|Ccl28|Atp1a2|Synpo|Ffar4|Calcb|Cxcr1|Cxcl17|Ackr4|Cxcl3
regulation of superoxide metabolic process	17	4.82259	8	Acp5|Agtr1a|Gch1|Cxcl1|Itgb2|Mapt|Tyrobp|Cd177
negative regulation of lymphocyte activation	13	4.81808	12	Arg1|Cdkn2a|Fcgr2b|Lgals3|Anxa1|Pla2g2d|Pglyrp1|Tyrobp|Gpnmb|Havcr2|Cd300a|Vtcn1
regulation of extrinsic apoptotic signaling pathway via death domain receptors	53	4.81686	7	Atf3|Fga|Hmox1|Lgals3|Mal|Serpine1|Fgg
positive regulation of reactive oxygen species metabolic process	60	4.79462	14	Agtr1a|Cdkn1a|Clu|Cyp1b1|Esr1|Cxcl1|Il6|Acod1|Itgb2|Klf2|Mapt|Snca|Tyrobp|Cd177
collagen metabolic process	72	4.79462	14	Arg1|Ctsb|Ctsk|Ctss|Eng|Fn1|Il6|Mmp12|Serpine1|Ccl2|Tgfbr3|Mmp19|Mfap4|Mmp28
p53 signaling pathway	78	4.78766	8	Ccnd1|Cdkn1a|Cdkn2a|Igf1|Serpine1|Gadd45g|Sfn|Perp
negative regulation of lymphocyte proliferation	13	4.77405	9	Arg1|Cdkn2a|Fcgr2b|Pla2g2d|Tyrobp|Gpnmb|Havcr2|Cd300a|Vtcn1
negative regulation of immune effector process	13	4.77	11	Arg1|Cd84|Fcgr2b|Lilrb4a|Hmox1|Lgals3|Anxa1|Pglyrp1|Muc4|Havcr2|Cd300a
negative regulation of leukocyte cell-cell adhesion	13	4.77	11	Adam8|Arg1|Cdkn2a|Lgals3|Anxa1|Pla2g2d|Ccl28|Gpnmb|Havcr2|Cd300a|Vtcn1
positive regulation of cell adhesion	5	4.75301	32	Adam8|Cav1|Cd63|Ccr5|Edil3|Fga|Fn1|Fut4|Has2|Foxf1|Igf1|Il6|Itgb2|Kdr|Anxa1|Cyth3|Ccl2|Spp1|Tek|Vnn1|Vtn|Agr2|Ets1|Cxcl13|Ccl28|Fgg|Npnt|Havcr2|Lims2|Malt1|Vtcn1|Abi3bp
cell-matrix adhesion	5	4.75204	24	Acvrl1|Adam8|Bst1|Cd63|Cdkn2a|Fga|Fn1|Hpse|Itgb2|Kdr|Mmp12|Serpine1|Tek|Vtn|Dlc1|Thsd1|Ccl28|Plet1|Limch1|Fgg|Itga1|Npnt|Muc4|Itga8
zymogen activation	79	4.74038	8	Fga|Hp|Serpine1|Lgmn|Perp|Ctsz|Fgg|C1rl
negative regulation of mononuclear cell proliferation	13	4.73459	9	Arg1|Cdkn2a|Fcgr2b|Pla2g2d|Tyrobp|Gpnmb|Havcr2|Cd300a|Vtcn1
regulation of lymphocyte activation	13	4.73023	25	Adam8|Arg1|Bst1|Cdkn1a|Cdkn2a|Fcgr2b|Igf1|Il6|Lgals3|Anxa1|Pla2g2d|Ccl2|Ccl20|Tacr1|Pglyrp1|Tyrobp|Vnn1|Clec7a|Mzb1|Slamf7|Gpnmb|Havcr2|Cd300a|Malt1|Vtcn1
negative regulation of interleukin-10 production	23	4.70218	5	Cd84|Fcgr2b|Prg2|Tnfrsf9|Tyrobp
lipopolysaccharide-mediated signaling pathway	63	4.69957	7	Cd14|Cd84|Acod1|Ltf|Ccl12|Trem2|Malt1
negative regulation of cell-cell adhesion	13	4.64692	13	Adam8|Arg1|Cdkn2a|Lgals3|Anxa1|Pla2g2d|Ccl28|Gpnmb|Fgg|Muc4|Havcr2|Cd300a|Vtcn1
regulation of endopeptidase activity	25	4.62955	30	Anxa8|Aqp1|Casp1|Cdkn2a|Ctsd|Dpep1|F3|Fabp1|Nr4a1|Igf1|Il6|Ltf|Serpine1|Lgmn|Snca|Sox7|Serpina1b|Timp1|Tnfsf10|Trp63|Vtn|Dlc1|Reck|Sfn|Fetub|Perp|Fcmr|Serpina10|Gsn|Malt1
Immunoregulatory interactions between a Lymphoid and a non-Lymphoid cell	56	4.61932	14	Cd19|Fcgr2b|H2-M2|Icam2|Itgb2|Sell|Ifitm1|Slamf7|Trem2|Cd300c2|Cd300a|Siglecf|Siglecg|Fcgr4
p53 signaling pathway	78	4.6033	8	Ccnd1|Cdkn1a|Cdkn2a|Igf1|Serpine1|Gadd45g|Sfn|Perp
regulation of chemotaxis	6	4.59911	22	Bmpr2|Bst1|F7|Fn1|Mst1|Kdr|Pdgfra|Serpine1|Lgmn|Ccl12|Ccl2|Ccl4|Sell|Sema3c|Sema6a|Pla2g7|Cxcl13|S100a14|Trem2|Mmp28|Sema6d|Cxcl17
neutrophil activation	17	4.59559	6	Itgb2|Cxcl5|Tyrobp|Cd177|Cd300a|Fcgr4
Formation of Fibrin Clot (Clotting Cascade)	53	4.59559	8	F3|F7|Fga|Procr|Thbd|Vwf|Cd177|Fgg
vascular endothelial growth factor production	75	4.59559	6	Aqp4|Cyp1b1|Hpse|Il6|Ccl2|Cxcl17
prostate gland development	82	4.58758	7	Cyp7b1|Esr1|Igf1|Anxa1|Psap|Tnc|Trp63
blood coagulation	22	4.5805	17	Anxa8|Cav1|Cfh|F3|F7|Fga|Fn1|Lilrb4a|Hpse|Pdgfra|Serpine1|Procr|Thbd|Vwf|Slc7a11|Fgg|Serpina10
cellular response to tumor necrosis factor	3	4.5551	12	Casp1|Il6|Acod1|Ccl12|Ccl2|Ccl20|Ccl3|Ccl4|Ccl6|Ccl7|Ccl8|Ccl9
positive regulation of leukocyte chemotaxis	6	4.54497	9	F7|Serpine1|Lgmn|Ccl2|Ccl4|Pla2g7|Cxcl13|S100a14|Cxcl17
heterotypic cell-cell adhesion	53	4.53344	7	Fga|Itga7|Itgax|Itgb2|Cd200r1|Perp|Fgg
hemostasis	22	4.5299	17	Anxa8|Cav1|Cfh|F3|F7|Fga|Fn1|Lilrb4a|Hpse|Pdgfra|Serpine1|Procr|Thbd|Vwf|Slc7a11|Fgg|Serpina10
positive regulation of osteoblast differentiation	48	4.51567	13	Bmp6|Bmpr2|Igf1|Il6|Ltf|Sox11|Trp63|Wnt7b|Scube2|Gdpd2|Fam20c|Ffar4|Npnt
calcium ion homeostasis	19	4.5114	41	Adcy8|Adra1a|Agtr1a|Cav1|Cav2|Cd19|Ms4a1|Cdh5|Ccr5|Ednrb|Esr1|Gata2|Gja1|Glp1r|Cxcl1|Gsto1|Kdr|Pdgfra|Ptgfr|Ptgir|S100b|Ccl2|Ccl3|Cxcl2|Snca|Spp1|Stc2|Tacr1|Aplnr|Cxcl13|Ccl28|Atp1a2|Synpo|Ffar4|Atp6v1b1|Calcb|Cxcr1|Cxcl17|Ackr4|Tmtc2|Cxcl3
neuron death	86	4.50828	20	Adam8|C1qa|Chl1|Clu|Ccr5|Esr1|Fcgr2b|Hmox1|Igf1|Il6|Lgmn|Ccl12|Ccl3|Cxcl2|Trp63|Tyrobp|Slc7a11|Cd200r1|Ctsz|Gpnmb
coagulation	22	4.50489	17	Anxa8|Cav1|Cfh|F3|F7|Fga|Fn1|Lilrb4a|Hpse|Pdgfra|Serpine1|Procr|Thbd|Vwf|Slc7a11|Fgg|Serpina10
cellular modified amino acid metabolic process	87	4.50489	12	Ckmt1|Ctsb|Ctsk|Dio1|Gch1|Shmt1|Vnn1|Vnn3|Slc7a11|Hpgds|Mfsd2a|Mgst2
Extracellular matrix organization	38	4.48305	27	Adam8|Ctsb|Ctsd|Ctsk|Ctss|Dcn|Fga|Fn1|Icam2|Itgax|Itgb2|Kdr|Lama4|Mmp12|Spp1|Timp1|Tnc|Vtn|Vwf|Plod2|Mmp19|Mfap4|Pcolce2|Fgg|Itga1|Itga8|Colgalt2
positive regulation of chemotaxis	6	4.48211	11	F7|Fn1|Serpine1|Lgmn|Ccl2|Ccl4|Pla2g7|Cxcl13|S100a14|Trem2|Cxcl17
Trafficking and processing of endosomal TLR	27	4.48123	4	Ctsb|Ctsk|Ctss|Lgmn
response to hydrogen peroxide	88	4.46796	10	Cdkn2a|Cyp1b1|Hmox1|Hp|Il6|Lcn2|Anxa1|Psap|Mapk13|Hk3
toll-like receptor 4 signaling pathway	63	4.45623	6	Cd14|Acod1|Ltf|S100a14|Rab7b|Bpifb1
T cell activation involved in immune response	45	4.43715	10	Il6|Lgals3|Anxa1|Clec4d|Slc11a1|Ccl20|Gadd45g|Clec4e|Havcr2|Malt1
regulation of acute inflammatory response	15	4.42863	7	Adam8|Ccr5|Fcgr2b|Fcgr3|Il6|Pla2g2d|Ptges
positive regulation of wound healing	22	4.42863	7	Cldn4|F7|Hpse|Anxa1|Serpine1|Ccl2|Clec7a
macrophage activation	93	4.36718	9	C1qa|Casp1|Cd84|Clu|Slc11a1|Tyrobp|Muc5b|Trem2|Havcr2
regulation of neutrophil mediated killing of symbiont cell	69	4.35644	3	Arg1|Cxcl1|Cxcl5
response to inorganic substance	46	4.35625	39	Adcy8|Aqp1|Bmp6|Cav1|Cdkn2a|Cp|Cyp1b1|Fabp1|Fga|Fn1|Fos|Gch1|Gria1|Hmox1|Nr4a1|Hp|Il6|Jun|Kdr|Lcn2|Anxa1|Mt2|Mapt|Lgmn|Psap|Rasgrp2|Slc5a1|Snca|Tacr1|Tnnc1|Trf|Mapk13|Syt10|Fibin|Aoc1|Fgg|Syt12|Hk3|Gsn
Chagas disease (American trypanosomiasis)	8	4.33293	9	C1qa|C1qb|C1qc|Il6|Serpine1|Ccl12|Ccl2|Ccl3|Mapk13
regulation of interleukin-10 production	23	4.32818	7	Cd84|Fcgr2b|Il6|Prg2|Tnfrsf9|Tyrobp|Trem2
Legionellosis	35	4.32818	7	Casp1|Cd14|Cxcl1|Il6|Itgb2|Cxcl2|Cxcl3
multicellular organismal water homeostasis	49	4.32818	7	Aqp3|Aqp4|Cldn4|Bpifa1|Trp63|Sfn|Atp6v1b1
negative regulation of leukocyte mediated immunity	95	4.32818	7	Arg1|Cd84|Fcgr2b|Hmox1|Muc4|Havcr2|Cd300a
positive regulation of immune response	17	4.32672	26	Adam8|Adora3|Azgp1|C1qa|C1qb|C1qc|Cfi|Ereg|Fcgr2b|Fcgr3|Cfb|H2-M2|Il6|Acod1|Itgb2|Lgals3|Anxa1|Mmp12|Slc11a1|Tyrobp|Cd177|Havcr2|Cd300a|C1rl|Malt1|Vtcn1
protein processing	79	4.31156	14	Casp1|Ctss|F3|F7|Fga|Hp|Serpine1|Lgmn|Cpxm2|Perp|Ctsz|Fgg|C1rl|Klk13
negative regulation of interleukin-1 beta production	97	4.30904	5	Acp5|Aqp4|Igf1|Trem2|Ffar4
Signaling by GPCR	19	4.29333	43	Adcy8|Adra1a|Adrb3|Agtr1a|Ccr5|S1pr4|Ednrb|Adgre1|Glp1r|Cxcl1|Anxa1|Psap|Ptgfr|Ptgir|Ccl12|Ccl20|Ccl3|Ccl4|Ccl6|Ccl7|Ccl9|Cxcl2|Cxcl5|Tacr1|Vipr2|Aplnr|Adgre5|Rgs1|Ramp2|Calcrl|Pde3a|Cxcl13|Ccl28|Hcar2|Adcy4|Ffar4|Gprc6a|Grp|Cxcr1|Ackr4|Pik3r5|Cxcl3|Arhgef15
nitric oxide biosynthetic process	60	4.26898	8	Acp5|Gla|Clu|Cyp1b1|Esr1|Igf1|Il6|Itgb2
Microglia Pathogen Phagocytosis Pathway	8	4.26254	6	C1qa|C1qb|C1qc|Itgb2|Tyrobp|Trem2
Degradation of the extracellular matrix	27	4.25872	10	Adam8|Ctsb|Ctsd|Ctsk|Ctss|Fn1|Mmp12|Spp1|Timp1|Mmp19
cellular calcium ion homeostasis	19	4.24596	39	Adcy8|Adra1a|Agtr1a|Cav1|Cav2|Cd19|Ms4a1|Cdh5|Ccr5|Ednrb|Esr1|Gata2|Gja1|Glp1r|Cxcl1|Gsto1|Kdr|Pdgfra|Ptgfr|Ptgir|S100b|Ccl2|Ccl3|Cxcl2|Snca|Spp1|Stc2|Tacr1|Aplnr|Cxcl13|Ccl28|Atp1a2|Synpo|Ffar4|Calcb|Cxcr1|Cxcl17|Ackr4|Cxcl3
mast cell activation	58	4.23004	11	Adora3|Cd84|Fcgr2b|Fcgr3|Gata2|Lilrb4a|Foxf1|Hmox1|Kit|Cd300a|Cd300lf
regulation of wound healing	22	4.23	10	Cldn4|F7|Fga|Gja1|Hpse|Anxa1|Serpine1|Ccl2|Clec7a|Fgg
negative regulation of peptidase activity	25	4.21434	25	Anxa8|Aqp1|Cst8|Cstb|Dpep1|Fabp1|Nr4a1|Igf1|Il6|Itih2|Itih4|Ltf|Serpine1|Slpi|Snca|Serpina1b|Timp1|Vtn|Reck|Sfn|Fetub|Fcmr|Pi16|Serpina10|Wfdc6b
granulocyte activation	17	4.20164	6	Itgb2|Cxcl5|Tyrobp|Cd177|Cd300a|Fcgr4
Chagas disease (American trypanosomiasis)	8	4.2	9	C1qa|C1qb|C1qc|Il6|Serpine1|Ccl12|Ccl2|Ccl3|Mapk13
regulation of vesicle-mediated transport	100	4.19052	24	Adora3|Cd14|Cd63|Cd84|Clu|Fcgr2b|Fcgr3|Fga|Hmox1|Itgb2|Lgals3|Anxa1|Mfge8|Slc11a1|Serpine1|Ccl2|Trf|Clec7a|Cd177|Trem2|Fgg|Syt12|Cd300a|Cd300lf
positive regulation of killing of cells of other organism	69	4.18681	4	Arg1|Ccr5|Cxcl1|Clec7a
regulation of interleukin-6 production	1	4.16811	11	Aqp4|Cd84|Ccr5|Ereg|Il6|Tyrobp|Mapk13|Cd200r1|Trem2|Havcr2|Rab7b
regulation of tissue remodeling	16	4.15389	8	Adam8|Gja1|Il6|Spp1|Trf|Pdk4|Gpnmb|Fcgr4
regulation of superoxide anion generation	17	4.13916	7	Acp5|Agtr1a|Cxcl1|Itgb2|Mapt|Tyrobp|Cd177
positive regulation of syncytium formation by plasma membrane fusion	102	4.13916	5	Ccl8|Tyrobp|Gdf15|Scgb3a1|Trem2
TNF signaling pathway	35	4.13587	9	Socs3|Cxcl1|Il6|Ccl12|Ccl2|Ccl20|Cxcl2|Mapk13|Cxcl3
regulation of leukocyte mediated cytotoxicity	69	4.13587	9	Arg1|Azgp1|Cxcl1|H2-M2|Ccl2|Cxcl5|Tyrobp|Muc4|Havcr2
regulation of proteolysis	25	4.12278	47	Adam8|Anxa8|Aqp1|Casp1|Cav1|Cdkn2a|Cldn4|Clu|Cst8|Cstb|Ctsd|Dpep1|F3|Fabp1|Fgfr4|Nr4a1|Igf1|Il6|Itih2|Itih4|Ltf|Notch4|Serpine1|Lgmn|Slpi|Snca|Sox7|Serpina1b|Timp1|Tnfsf10|Trp63|Vtn|Dlc1|Reck|Sfn|Fetub|Perp|Ctsz|Fcmr|Pi16|Trem2|Prickle1|Rnf144a|Serpina10|Gsn|Malt1|Wfdc6b
nitric oxide metabolic process	60	4.11665	8	Acp5|Gla|Clu|Cyp1b1|Esr1|Igf1|Il6|Itgb2
positive regulation of phagocytosis	103	4.11665	8	Fcgr2b|Fcgr3|Mfge8|Slc11a1|Ccl2|Clec7a|Trem2|Cd300lf
regulation of bone remodeling	16	4.09407	7	Adam8|Gja1|Il6|Spp1|Trf|Pdk4|Fcgr4
interleukin-10 production	23	4.09407	7	Cd84|Fcgr2b|Il6|Prg2|Tnfrsf9|Tyrobp|Trem2
Legionellosis	35	4.09407	7	Casp1|Cd14|Cxcl1|Il6|Itgb2|Cxcl2|Cxcl3
negative regulation of defense response	42	4.08224	19	Acp5|Arg1|Cdh5|Socs3|Fcgr2b|Gpx2|Foxf1|Igf1|Acod1|Mmp12|Pglyrp1|Ets1|Calcrl|Cd200r1|Clec12b|Ffar4|Havcr2|Cxcl17|Siglecg
TNF signaling pathway	35	4.07321	9	Socs3|Cxcl1|Il6|Ccl12|Ccl2|Ccl20|Cxcl2|Mapk13|Cxcl3
leukocyte differentiation	45	4.0682	24	Adam8|C1qc|Cdkn2a|Il6|Anxa1|Ly6d|Clec4d|Pla2g2d|Psap|Ccl20|Ccl3|Pglyrp1|Trf|Tyrobp|Vnn1|Gadd45g|Ubd|Clec4e|Tmem176b|Tmem176a|Fam20c|Trem2|Malt1|Cd300lf
Classical antibody-mediated complement activation	8	4.06079	3	C1qa|C1qb|C1qc
negative regulation of mast cell degranulation	58	4.06079	4	Cd84|Foxf1|Hmox1|Cd300a
immune complex clearance	76	4.06079	4	Cfh|Clu|Fcgr2b|Ccl2
regulation of apoptotic cell clearance	103	4.06079	3	Ccl2|Trem2|Cd300lf
positive regulation of apoptotic cell clearance	103	4.06079	3	Ccl2|Trem2|Cd300lf
reactive nitrogen species metabolic process	60	4.00808	8	Acp5|Gla|Clu|Cyp1b1|Esr1|Igf1|Il6|Itgb2
syncytium formation by plasma membrane fusion	102	4.00657	7	Adam8|Casp1|Ccl8|Tyrobp|Gdf15|Scgb3a1|Trem2
cell-cell fusion	102	4.00657	7	Adam8|Casp1|Ccl8|Tyrobp|Gdf15|Scgb3a1|Trem2
prostaglandin biosynthetic process	108	3.98334	5	Fabp5|Anxa1|Tbxas1|Hpgds|Ptges
prostanoid biosynthetic process	108	3.98334	5	Fabp5|Anxa1|Tbxas1|Hpgds|Ptges
positive regulation of leukocyte mediated immunity	17	3.97541	11	Arg1|Azgp1|Fcgr3|Cxcl1|H2-M2|Il6|Itgb2|Ccl2|Tyrobp|Cd177|Malt1
macrophage chemotaxis	52	3.97403	8	Ednrb|Mst1|Lgals3|Ccl12|Ccl2|Ccl3|Mmp28|Cxcl17
prostanoid metabolic process	108	3.97403	6	Fabp5|Anxa1|Tbxas1|Hpgds|Ptges|Atp6v1b1
prostaglandin metabolic process	108	3.97403	6	Fabp5|Anxa1|Tbxas1|Hpgds|Ptges|Atp6v1b1
superoxide metabolic process	17	3.96401	7	Acp5|Gch1|Cxcl1|Itgb2|Tyrobp|Cd177|Noxo1
cellular response to hydrogen peroxide	88	3.93821	8	Cdkn2a|Cyp1b1|Il6|Lcn2|Anxa1|Psap|Mapk13|Hk3
regulation of T cell activation	13	3.92674	16	Adam8|Arg1|Cdkn2a|Igf1|Il6|Lgals3|Anxa1|Pla2g2d|Ccl2|Ccl20|Vnn1|Gpnmb|Havcr2|Cd300a|Malt1|Vtcn1
renal system process	49	3.92265	16	Ace|Adra1a|Agtr1a|Aqp1|Aqp3|Aqp4|Cldn4|Ednrb|Gja1|Jchain|Lgmn|Psap|Tacr1|Atp6v1b1|Adgrf5|Gsn
regulation of phagocytosis	103	3.92265	9	Fcgr2b|Fcgr3|Mfge8|Slc11a1|Ccl2|Clec7a|Trem2|Cd300a|Cd300lf
syncytium formation	102	3.92223	7	Adam8|Casp1|Ccl8|Tyrobp|Gdf15|Scgb3a1|Trem2
NOD-like receptor signaling pathway	35	3.90624	11	Casp1|Ctsb|Cxcl1|Il6|Ccl12|Ccl2|Cxcl2|Oas1g|Mapk13|Oas1a|Cxcl3
response to toxic substance	113	3.89353	9	Arnt2|Cyp1b1|Akr1b8|Gch1|Lcn2|Mt2|Ccl4|Slc23a1|Slc7a11
interleukin-6 production	1	3.88354	11	Aqp4|Cd84|Ccr5|Ereg|Il6|Tyrobp|Mapk13|Cd200r1|Trem2|Havcr2|Rab7b
regulation of toll-like receptor signaling pathway	63	3.88119	7	Esr1|Acod1|Ltf|Cd300a|Rab7b|Bpifb1|Cd300lf
response to reactive oxygen species	88	3.87348	12	Cdkn2a|Cyp1b1|Gch1|Hmox1|Hp|Il6|Lcn2|Anxa1|Psap|Tacr1|Mapk13|Hk3
apoptotic cell clearance	103	3.8688	6	Anxa1|Mfge8|Ccl2|Tyrobp|Trem2|Cd300lf
regulation of nitric oxide biosynthetic process	60	3.84087	7	Acp5|Gla|Clu|Esr1|Igf1|Il6|Itgb2
water-soluble vitamin metabolic process	114	3.83957	5	Gsto1|Shmt1|Vnn1|Vnn3|Acpp
NOD-like receptor signaling pathway	35	3.83867	11	Casp1|Ctsb|Cxcl1|Il6|Ccl12|Ccl2|Cxcl2|Oas1g|Mapk13|Oas1a|Cxcl3
negative regulation of inflammatory response	42	3.83053	15	Acp5|Cdh5|Socs3|Fcgr2b|Gpx2|Foxf1|Igf1|Acod1|Pglyrp1|Ets1|Calcrl|Cd200r1|Ffar4|Cxcl17|Siglecg
regulation of neutrophil mediated cytotoxicity	69	3.82312	3	Arg1|Cxcl1|Cxcl5
B cell chemotaxis	116	3.82312	3	Ch25h|Cyp7b1|Cxcl13
regulation of adaptive immune response based on somatic recombination of immune receptors built from immunoglobulin superfamily domains	45	3.81283	12	Arg1|Azgp1|Fcgr2b|Fcgr3|H2-M2|Il6|Anxa1|Slc11a1|Ccl20|Muc4|Havcr2|Malt1
regulation of hormone levels	59	3.81073	39	Ace|Adcy8|Adora3|Agtr1a|Aqp1|Bmp6|Ctsb|Ctsk|Cyp1b1|Dio1|Esr1|Fga|Fgfr4|Fzd4|Gja1|Glp1r|Igf1|Igfbp3|Il6|Anxa1|Fam3d|Pdgfra|Rbp4|Sox11|Spp1|Stc2|Tacr1|Tbx3|Cyp2d22|Rapgef4|Ecrg4|Lrat|Hcar2|Fgg|Ffar4|Pde8b|Myrip|Piwil4|Ildr2
leukocyte mediated cytotoxicity	69	3.80581	10	Arg1|Azgp1|Fcgr3|Cxcl1|H2-M2|Ccl2|Cxcl5|Tyrobp|Muc4|Havcr2
Integrin cell surface interactions	38	3.80125	13	Fga|Fn1|Icam2|Itgax|Itgb2|Kdr|Spp1|Tnc|Vtn|Vwf|Fgg|Itga1|Itga8
regulation of B cell proliferation	118	3.80125	7	Bst1|Cdkn1a|Cdkn2a|Fcgr2b|Tyrobp|Mzb1|Cd300a
regulation of nitric oxide metabolic process	60	3.7623	7	Acp5|Gla|Clu|Esr1|Igf1|Il6|Itgb2
antigen processing and presentation	124	3.75257	9	Azgp1|Cd68|Ctss|Fcgr2b|Fcgr3|H2-M2|Slc11a1|Psap|Trem2
positive regulation of cell killing	69	3.73968	8	Arg1|Azgp1|Ccr5|Cxcl1|H2-M2|Ccl2|Tyrobp|Clec7a
Fc receptor signaling pathway	121	3.7243	5	Fcgr2b|Kit|Clec4d|Pigr|Clec4e
antigen processing and presentation of peptide antigen	124	3.72401	7	Azgp1|Ctss|Fcgr2b|Fcgr3|H2-M2|Slc11a1|Trem2
icosanoid biosynthetic process	108	3.7203	6	Fabp5|Anxa1|Tbxas1|Hpgds|Ptges|Mgst2
integrin-mediated signaling pathway	125	3.70809	11	Cd63|Fn1|Itga7|Itgax|Itgb2|Timp1|Tyrobp|Cd177|Itga1|Lims2|Itga8
prostate gland epithelium morphogenesis	82	3.70621	5	Cyp7b1|Esr1|Igf1|Tnc|Trp63
mammary gland epithelial cell proliferation	85	3.70621	5	Areg|Ccnd1|Cdkn2a|Esr1|Mst1
negative regulation of interleukin-1 production	97	3.70621	5	Acp5|Aqp4|Igf1|Trem2|Ffar4
regulation of syncytium formation by plasma membrane fusion	102	3.70621	5	Ccl8|Tyrobp|Gdf15|Scgb3a1|Trem2
negative regulation of proteolysis	25	3.68943	27	Anxa8|Aqp1|Cdkn2a|Cst8|Cstb|Dpep1|Fabp1|Nr4a1|Igf1|Il6|Itih2|Itih4|Ltf|Serpine1|Slpi|Snca|Serpina1b|Timp1|Vtn|Reck|Sfn|Fetub|Ctsz|Fcmr|Pi16|Serpina10|Wfdc6b
positive regulation of interleukin-1 beta production	1	3.67308	6	Casp1|Ccr5|Il6|Ccl3|Tyrobp|Malt1
response to fungus	69	3.67308	6	Arg1|Cxcl1|Ltf|Clec4n|Clec7a|Malt1
Platelet activation, signaling and aggregation	26	3.67058	13	Cd63|Clu|Fga|Fn1|Igf1|Itih4|Orm1|Psap|Timp1|Trf|Fgg|Lhfpl2|Pik3r5
regulation of DNA-binding transcription factor activity	128	3.65968	18	Adam8|Adora3|Cd84|Cdkn2a|Clu|Cyp1b1|Esr1|Fcgr2b|Hmox1|Il6|Acod1|Itgb2|Ltf|Bhlhe40|Hes6|Havcr2|Rab7b|Malt1
positive regulation of response to wounding	22	3.64934	7	Cldn4|F7|Hpse|Anxa1|Serpine1|Ccl2|Clec7a
organic anion transport	129	3.64674	16	Arg1|Gja1|Anxa1|Slc11a1|Pla2g2d|Psap|Rbp4|Slc23a1|Slc7a11|Slc37a2|Ptges|Slc44a4|Stra6l|Slc6a20a|Slc16a6|Slco1a5
negative regulation of T cell activation	13	3.64505	9	Arg1|Cdkn2a|Lgals3|Anxa1|Pla2g2d|Gpnmb|Havcr2|Cd300a|Vtcn1
prostate gland morphogenesis	82	3.64302	5	Cyp7b1|Esr1|Igf1|Tnc|Trp63
cellular response to amyloid-beta	97	3.64302	5	Fcgr2b|Gja1|Igf1|Lgmn|Trem2
positive regulation of secretion by cell	59	3.63264	26	Adcy8|Adora3|Bmp6|Fga|Fgfr4|Gata2|Gja1|Glp1r|Igf1|Itgb2|Lgals3|Rbp4|Snca|Sox11|Spp1|Tacr1|Syt10|Rapgef4|Ptges|Cd177|Ecrg4|Hcar2|Trem2|Fgg|Ffar4|Myrip
regulation of bone resorption	16	3.62693	6	Adam8|Il6|Spp1|Trf|Pdk4|Fcgr4
negative regulation of toll-like receptor 4 signaling pathway	63	3.62437	3	Acod1|Rab7b|Bpifb1
Dectin-2 family	121	3.62437	3	Clec4d|Clec4e|Clec4n
regulation of neuron death	86	3.61526	26	Adam8|Agtr1a|C1qa|Chl1|Clu|Esr1|Fcgr2b|Fos|Glp1r|Hmox1|Igf1|Il6|Jun|Kdr|Mapt|Lgmn|Ccl12|Ccl3|Snca|Tyrobp|Slc7a11|Cd200r1|Ctsz|Gpnmb|Amigo2|Itga1
carbohydrate derivative transport	130	3.61291	7	Adora3|Gja1|Psap|Slc5a1|Agr2|Slc37a2|Mfsd2a
gland morphogenesis	85	3.59285	15	Areg|Cav1|Cdkn2a|Cyp7b1|Elf3|Esr1|Mst1|Igf1|Il6|Sema3c|Tbx2|Tbx3|Tnc|Trp63|Lims2
AGE-RAGE signaling pathway in diabetic complications	72	3.58574	11	Agtr1a|Ccnd1|F3|Fn1|Il6|Jun|Serpine1|Ccl12|Ccl2|Thbd|Mapk13
Regulation of Complement cascade	8	3.58196	8	C1qa|C1qb|C1qc|Cd19|Cfh|Cfi|Clu|Vtn
negative regulation of toll-like receptor signaling pathway	63	3.58196	5	Acod1|Cd300a|Rab7b|Bpifb1|Cd300lf
negative regulation of epithelial cell apoptotic process	53	3.5818	11	Cdh5|Fga|Gata2|Mst1|Hmox1|Igf1|Kdr|Serpine1|Tek|Ramp2|Fgg
regulation of leukocyte degranulation	58	3.5818	8	Adora3|Cd84|Gata2|Foxf1|Hmox1|Itgb2|Cd177|Cd300a
regeneration	78	3.57019	10	Ccnd1|Cdkn1a|Gja1|Hmox1|Igf1|Il6|Anxa1|Serpine1|Cxcl5|Tnc
organic acid transport	129	3.56054	15	Plin2|Arg1|Gja1|Fabp5|Anxa1|Slc11a1|Pla2g2d|Rbp4|Slc23a1|Slc7a11|Ptges|Stra6l|Mfsd2a|Slc6a20a|Slco1a5
signal release	59	3.55402	40	Adcy8|Adora3|Adra1a|Agtr1a|Aqp1|Bmp6|Fcgr3|Fga|Fgfr4|Fzd4|Gja1|Glp1r|Igfbp3|Il6|Kcna2|Lgals3|Anxa1|Fam3d|Rbp4|Snca|Sox11|Spp1|Tacr1|Tbx3|Porcn|Syt10|Rapgef4|Ptges|Nrn1|Slc44a4|Ecrg4|Hcar2|Fgg|Ffar4|Syt12|Cd300a|Pde8b|Myrip|Piwil4|Ildr2
Iron uptake and transport	132	3.53766	6	Cp|Hmox1|Lcn2|Trf|Atp6v1b1|Atp6v0d2
cell junction disassembly	8	3.53609	4	C1qa|C1qb|C1qc|Trem2
Blood Clotting Cascade	53	3.53609	5	F7|Fga|Serpine1|Vwf|Fgg
negative regulation of B cell proliferation	118	3.53609	4	Cdkn2a|Fcgr2b|Tyrobp|Cd300a
osteoblast differentiation	48	3.52688	21	Areg|Bmp6|Bmpr2|Gja1|Igf1|Igfbp3|Il6|Ltf|Smad6|Sox11|Spp1|Tgfbr3|Trp63|Wnt7b|Clec5a|Scube2|Gdpd2|Lrrc17|Fam20c|Ffar4|Npnt
carboxylic acid transport	129	3.50938	14	Arg1|Gja1|Anxa1|Slc11a1|Pla2g2d|Psap|Rbp4|Slc23a1|Slc7a11|Ptges|Stra6l|Slc6a20a|Slc16a6|Slco1a5
regulation of adaptive immune response	45	3.50878	12	Arg1|Azgp1|Fcgr2b|Fcgr3|H2-M2|Il6|Anxa1|Slc11a1|Ccl20|Muc4|Havcr2|Malt1
regulation of secretion by cell	59	3.50724	41	Adcy8|Adora3|Adra1a|Agtr1a|Bmp6|Cd84|Fga|Fgfr4|Gata2|Gja1|Glp1r|Foxf1|Hmox1|Igf1|Igfbp3|Il6|Itgb2|Kcna2|Lgals3|Anxa1|Fam3d|Rbp4|Snca|Sox11|Spp1|Tacr1|Syt10|Rapgef4|Ptges|Nrn1|Cd177|Ecrg4|Hcar2|Trem2|Fgg|Ffar4|Syt12|Cd300a|Pde8b|Myrip|Piwil4
Toll-like Receptor Cascades	27	3.49182	9	Cd14|Ctsb|Ctsk|Ctss|Fga|Itgb2|Lgmn|S100b|Fgg
T cell differentiation involved in immune response	45	3.47292	7	Il6|Anxa1|Clec4d|Ccl20|Gadd45g|Clec4e|Malt1
positive regulation of apoptotic process	57	3.4723	35	Ace|Adam8|Atf3|Casp1|Cav1|Cdkn2a|Clu|Ccr5|Ctsd|Cyp1b1|G0s2|Hmox1|Nr4a1|Hoxa5|Hpgd|Igfbp3|Il6|Jun|Anxa1|Mal|S100b|Ccl12|Ccl3|Tnfsf10|Trp63|Tyrobp|Gadd45g|Ubd|Dlc1|Ctsz|Hcar2|Itga1|Gsn|Pde5a|Tnfrsf26
antibacterial humoral response	66	3.46935	8	Fga|Jchain|Ltf|Bpifa1|Slpi|Trf|Wfdc21|Wfdc17
collagen catabolic process	27	3.46574	5	Ctsb|Ctsk|Ctss|Mmp12|Mmp19
positive regulation of myeloid cell apoptotic process	47	3.45364	3	Cdkn2a|Anxa1|Hcar2
blood coagulation, fibrin clot formation	53	3.45364	3	Fga|Fn1|Fgg
negative regulation of myeloid leukocyte mediated immunity	58	3.45364	4	Cd84|Foxf1|Hmox1|Cd300a
iron ion transport	132	3.45218	6	Cp|Lcn2|Ltf|Slc11a1|Trf|Steap4
Common Pathway of Fibrin Clot Formation	53	3.45	4	Fga|Procr|Cd177|Fgg
regulation of toll-like receptor 4 signaling pathway	63	3.45	4	Acod1|Ltf|Rab7b|Bpifb1
vascular transport	137	3.45	4	Gja1|Fabp5|Slc5a1|Mfsd2a
AGE-RAGE signaling pathway in diabetic complications	72	3.44113	8	Ccnd1|F3|Fn1|Il6|Serpine1|Ccl12|Ccl2|Mapk13
positive regulation of leukocyte cell-cell adhesion	13	3.4375	12	Adam8|Fut4|Has2|Igf1|Il6|Itgb2|Anxa1|Ccl2|Vnn1|Havcr2|Malt1|Vtcn1
regulation of mast cell activation	58	3.41078	8	Adora3|Cd84|Gata2|Lilrb4a|Foxf1|Hmox1|Cd300a|Cd300lf
neutrophil mediated immunity	69	3.41035	5	Arg1|Cxcl1|Itgb2|Cxcl5|Cd177
negative regulation of cell-matrix adhesion	109	3.41035	7	Acvrl1|Cdkn2a|Mmp12|Serpine1|Dlc1|Plet1|Muc4
positive regulation of inflammatory response	1	3.37092	13	Ace|Adam8|Adora3|Ccr5|Ctss|Fcgr3|Il6|Serpine1|Ccl3|Snca|Ets1|Trem2|Pde5a
positive regulation of leukocyte activation	13	3.35915	19	Adam8|Adora3|Bst1|Cdkn1a|Igf1|Il6|Itgb2|Anxa1|Clec4d|Ccl2|Tacr1|Tyrobp|Vnn1|Clec7a|Cd177|Trem2|Havcr2|Malt1|Vtcn1
positive regulation of protein kinase activity	51	3.35606	32	Ace|Adam8|Adcy8|Adra1a|Agtr1a|Areg|Ccnd1|Cdkn1a|Clu|Ereg|Flt1|Fzd4|Igf1|Igfbp6|Kit|Ltf|Kitl|Slc11a1|Snca|Trf|Wnt7b|Gadd45g|Gdf15|Map4k2|Psrc1|Dipk2a|Itga1|Cd300a|Cxcl17|Malt1|Pde5a|Pik3r5
negative regulation of hydrolase activity	25	3.3365	30	Anxa8|Aqp1|Cst8|Cstb|Dpep1|Fabp1|Nr4a1|Igf1|Il6|Itih2|Itih4|Anxa1|Ltf|Serpine1|Slpi|Snca|Serpina1b|Timp1|Vtn|Reck|Sfn|Fetub|Fcmr|Ppp1r14d|Pi16|Ppp4r4|Ppp1r36|Serpina10|Tmem132d|Wfdc6b
regulation of lymphocyte migration	141	3.33047	6	Adam8|Ccl12|Ccl20|Ccl4|Cxcl13|Cd200r1
ossification	48	3.31232	26	Acp5|Gla|Areg|Bmp6|Bmpr2|Gja1|Igf1|Igfbp3|Il6|Ltf|Smad6|Sox11|Spp1|Tacr1|Tgfbr3|Trp63|Wnt7b|Clec5a|Scube2|Ifitm1|Gdpd2|Lrrc17|Fam20c|Ffar4|Atp6v1b1|Npnt
superoxide anion generation	17	3.30453	7	Acp5|Agtr1a|Cxcl1|Itgb2|Mapt|Tyrobp|Cd177
regulation of mast cell activation involved in immune response	58	3.30453	7	Adora3|Cd84|Gata2|Lilrb4a|Foxf1|Hmox1|Cd300a
response to amyloid-beta	97	3.30453	5	Fcgr2b|Gja1|Igf1|Lgmn|Trem2
unsaturated fatty acid biosynthetic process	108	3.30453	5	Fabp5|Anxa1|Tbxas1|Hpgds|Ptges
negative regulation of leukocyte degranulation	58	3.3041	4	Cd84|Foxf1|Hmox1|Cd300a
Macrophage markers	143	3.3041	3	Cd14|Cd68|F3
positive regulation of superoxide anion generation	17	3.29123	6	Agtr1a|Cxcl1|Itgb2|Mapt|Tyrobp|Cd177
regulation of leukocyte apoptotic process	47	3.27864	8	Adam8|Cdkn2a|Ccr5|Fcgr2b|Lgals3|Anxa1|Slc7a11|Hcar2
HIF-1 signaling pathway	78	3.27864	8	Cdkn1a|Hmox1|Igf1|Il6|Serpine1|Timp1|Trf|Hk3
leukocyte apoptotic process	47	3.27831	9	Adam8|Cdkn2a|Ccr5|Fcgr2b|Il6|Lgals3|Anxa1|Slc7a11|Hcar2
regulation of cysteine-type endopeptidase activity	25	3.26685	22	Aqp1|Casp1|Cdkn2a|Ctsd|Dpep1|F3|Fabp1|Nr4a1|Igf1|Il6|Ltf|Lgmn|Snca|Sox7|Tnfsf10|Trp63|Dlc1|Sfn|Perp|Fcmr|Gsn|Malt1
extrinsic apoptotic signaling pathway	53	3.26685	12	Atf3|Bcl2a1b|Bex3|Fga|Hmox1|Igf1|Lcn2|Lgals3|Mal|Serpine1|Fgg|Tnfrsf26
Oxidative Damage	8	3.25392	5	C1qa|C1qb|C1qc|Cdkn1a|Mapk13
negative regulation of cell-substrate adhesion	109	3.25333	9	Acvrl1|Cdkn2a|Fzd4|Mmp12|Serpine1|Dlc1|Tacstd2|Plet1|Muc4
regulation of response to wounding	22	3.25194	10	Cldn4|F7|Fga|Gja1|Hpse|Anxa1|Serpine1|Ccl2|Clec7a|Fgg
protein maturation	79	3.22992	14	Casp1|Ctss|F3|F7|Fga|Hp|Serpine1|Lgmn|Cpxm2|Perp|Ctsz|Fgg|C1rl|Klk13
muscle cell migration	65	3.22694	14	Ace|Cyp1b1|F3|Fga|Has2|Igf1|Igfbp3|Anxa1|Serpine1|Tacr1|Vtn|Rapgef4|Sema6d|Dock4
plasminogen activation	53	3.21772	4	Fga|Serpine1|Ctsz|Fgg
positive regulation of myelination	145	3.21772	4	Igf1|Itgax|S100b|Trf
T cell cytokine production	45	3.20474	5	Arg1|Il6|Slc11a1|Ccl20|Malt1
B cell proliferation	118	3.20153	8	Bst1|Cdkn1a|Cdkn2a|Fcgr2b|Tyrobp|Ctps|Mzb1|Cd300a
adaptive immune response based on somatic recombination of immune receptors built from immunoglobulin superfamily domains	45	3.19758	18	Arg1|Azgp1|C1qa|C1qb|C1qc|Cfi|Fcgr2b|Fcgr3|H2-M2|Il6|Anxa1|Slc11a1|Ccl20|Gadd45g|Muc4|Havcr2|C1rl|Malt1
positive regulation of cell activation	13	3.1971	19	Adam8|Adora3|Bst1|Cdkn1a|Igf1|Il6|Itgb2|Anxa1|Clec4d|Ccl2|Tacr1|Tyrobp|Vnn1|Clec7a|Cd177|Trem2|Havcr2|Malt1|Vtcn1
Formyl peptide receptors bind formyl peptides and many other ligands	147	3.17115	3	Anxa1|Ccl6|Ccl9
Antimicrobial peptides	149	3.15803	7	Clu|Lcn2|Ltf|Slc11a1|Bpifa1|Pglyrp1|Bpifb1
leukocyte homeostasis	47	3.15155	8	Fcgr2b|Lilrb4a|Il6|Anxa1|Ccl2|Cxcl5|Slc7a11|Hcar2
regulation of leukocyte differentiation	45	3.14695	14	Adam8|C1qc|Cdkn2a|Il6|Anxa1|Ccl20|Ccl3|Pglyrp1|Tyrobp|Vnn1|Tmem176b|Tmem176a|Trem2|Malt1
modulation of process of other organism	69	3.14575	9	Arg1|Ccr5|Cxcl1|Ltf|Mpeg1|Ccl4|Cxcl5|Slpi|Clec7a
regulation of T cell proliferation	13	3.13497	10	Arg1|Cdkn2a|Igf1|Il6|Lgals3|Anxa1|Pla2g2d|Gpnmb|Havcr2|Vtcn1
regulation of smooth muscle cell migration	65	3.12898	13	Ace|Cyp1b1|F3|Fga|Has2|Igf1|Igfbp3|Serpine1|Tacr1|Vtn|Rapgef4|Sema6d|Dock4
cellular response to reactive oxygen species	88	3.10316	14	Aqp1|Cdkn2a|Cyp1b1|Fabp1|Fos|Gch1|Il6|Jun|Lcn2|Anxa1|Pdgfra|Psap|Mapk13|Hk3
biological process involved in interaction with symbiont	69	3.10032	10	Aqp1|Arg1|Cav2|Fn1|Gpx2|Cxcl1|Jun|Ltf|Ccl4|Cxcl5
lymphocyte activation involved in immune response	45	3.09985	11	Il6|Lgals3|Anxa1|Clec4d|Slc11a1|Ccl20|Pglyrp1|Gadd45g|Clec4e|Havcr2|Malt1
positive regulation of vascular endothelial growth factor production	75	3.08078	4	Cyp1b1|Hpse|Il6|Cxcl17
negative regulation of endopeptidase activity	25	3.0785	18	Anxa8|Aqp1|Dpep1|Fabp1|Nr4a1|Igf1|Il6|Ltf|Serpine1|Snca|Serpina1b|Timp1|Vtn|Reck|Sfn|Fetub|Fcmr|Serpina10
receptor-mediated endocytosis	100	3.07521	19	Cav1|Cav2|Cd14|Cd63|Clu|Fcgr2b|Gria1|Itgb2|Mrc1|Mx1|Serpine1|Msr1|Snca|Trf|Vtn|Ramp2|Calcrl|Cd300a|Cxcr1
anatomical structure homeostasis	16	3.06917	17	Acp5|Adam8|Ctsk|Ctss|Il6|Lipa|Rbp4|Spp1|Trf|Pdk4|Tjp3|Mfsd2a|Muc4|Cdhr1|Fcgr4|Piwil4|Ildr2
regulation of protein serine/threonine kinase activity	51	3.06917	30	Adam8|Cav1|Ccna1|Ccnd1|Cdkn1a|Cdkn2a|Flt1|Fzd4|Mst1|Igf1|Igfbp6|Kit|Ltf|Kitl|Pmp22|Snca|Trf|Wnt7b|Gadd45g|Gdf15|Map4k2|Sfn|Psrc1|Dipk2a|Rasip1|Itga1|Cd300a|Cxcl17|Pde5a|Pik3r5
Complement cascade	8	3.06512	9	Cfd|C1qa|C1qb|C1qc|Cd19|Cfh|Cfi|Clu|Vtn
regulation of macrophage migration	52	3.06512	5	Mst1|Ccl2|Cd200r1|Trem2|Cxcl17
prostate glandular acinus development	82	3.05156	3	Esr1|Igf1|Trp63
Synthesis of Prostaglandins (PG) and Thromboxanes (TX)	108	3.05156	3	Tbxas1|Hpgds|Ptges
iron ion homeostasis	132	3.04417	7	Cp|Hmox1|Lcn2|Ltf|Slc11a1|Trf|Steap4
embryo implantation	151	3.03883	6	Gja1|Mst1|Acod1|Mmp12|Timp1|Vmp1
regulation of protein kinase activity	51	3.02639	42	Ace|Adam8|Adcy8|Adra1a|Agtr1a|Areg|Cav1|Ccna1|Ccnd1|Cdkn1a|Cdkn2a|Clu|Ereg|Flt1|Fzd4|Mst1|Igf1|Igfbp6|Il6|Kit|Ltf|Kitl|Slc11a1|Pmp22|Ptprb|Snca|Trf|Wnt7b|Gadd45g|Gdf15|Sh3bp5|Map4k2|Sfn|Psrc1|Dipk2a|Rasip1|Itga1|Cd300a|Cxcl17|Malt1|Pde5a|Pik3r5
mononuclear cell differentiation	45	3.02579	18	Adam8|Cdkn2a|Il6|Anxa1|Ly6d|Clec4d|Pla2g2d|Psap|Ccl20|Pglyrp1|Vnn1|Gadd45g|Ubd|Clec4e|Tmem176b|Tmem176a|Trem2|Malt1
microglial cell activation	93	3.021	7	C1qa|Casp1|Clu|Jun|Snca|Tyrobp|Trem2
positive regulation of bone resorption	16	3.01681	4	Adam8|Spp1|Trf|Fcgr4
killing of cells in other organism involved in symbiotic interaction	69	3.01681	4	Arg1|Ccr5|Cxcl1|Cxcl5
animal organ regeneration	77	3.01681	7	Ace|Ccnd1|Hmox1|Il6|Lifr|Cxcl5|Vtn
regulation of neuroinflammatory response	97	3.01681	4	Igf1|Cd200r1|Trem2|Cd200r4
regulation of pattern recognition receptor signaling pathway	63	3.01666	7	Esr1|Acod1|Ltf|Cd300a|Rab7b|Bpifb1|Cd300lf
positive regulation of fibroblast proliferation	84	3.00532	10	Aqp1|Cdkn1a|Ereg|Esr1|Fn1|Igf1|Jun|Pdgfra|Serpine1|Wnt2
cellular iron ion homeostasis	132	3.00532	6	Cp|Hmox1|Lcn2|Slc11a1|Trf|Steap4
keratinocyte proliferation	157	2.97801	5	Ereg|Has2|Tgm1|Trp63|Sfn
positive regulation of secretion	59	2.97469	28	Adcy8|Adora3|Aqp1|Bmp6|Ednrb|Fga|Fgfr4|Gata2|Gja1|Glp1r|Igf1|Itgb2|Lgals3|Rbp4|Snca|Sox11|Spp1|Tacr1|Syt10|Rapgef4|Ptges|Cd177|Ecrg4|Hcar2|Trem2|Fgg|Ffar4|Myrip
regulation of coagulation	22	2.97239	9	Cav1|F7|Fga|Hpse|Pdgfra|Serpine1|Procr|Thbd|Fgg
regulation of epithelial cell apoptotic process	53	2.96273	13	Cdh5|Fga|Gata2|Mst1|Hmox1|Igf1|Kdr|Serpine1|Ccl12|Tek|Ramp2|Fgg|Gsn
regulation of osteoblast differentiation	48	2.95995	15	Areg|Bmp6|Bmpr2|Igf1|Il6|Ltf|Smad6|Sox11|Trp63|Wnt7b|Scube2|Gdpd2|Fam20c|Ffar4|Npnt
carbohydrate transport	137	2.95995	9	Aqp3|Esr1|Igf1|Fabp5|Slc23a1|Slc5a1|Slc37a2|Mfsd2a|Ffar4
GPCR downstream signalling	19	2.95969	37	Adcy8|Adra1a|Adrb3|Agtr1a|Ccr5|S1pr4|Ednrb|Glp1r|Cxcl1|Anxa1|Psap|Ptgfr|Ptgir|Ccl20|Ccl4|Ccl6|Ccl9|Cxcl2|Cxcl5|Tacr1|Vipr2|Aplnr|Rgs1|Ramp2|Calcrl|Pde3a|Cxcl13|Ccl28|Hcar2|Adcy4|Ffar4|Gprc6a|Grp|Cxcr1|Pik3r5|Cxcl3|Arhgef15
Creation of C4 and C2 activators	8	2.94296	3	C1qa|C1qb|C1qc
protein activation cascade	53	2.94296	3	Fga|Fn1|Fgg
liver regeneration	77	2.94296	4	Ccnd1|Hmox1|Il6|Vtn
Fc-gamma receptor signaling pathway	121	2.94296	3	Fcgr2b|Clec4d|Clec4e
regulation of trophoblast cell migration	151	2.94296	3	Gja1|Mmp12|Timp1
glucagon secretion	159	2.94296	3	Il6|Fam3d|Ffar4
regulation of glucagon secretion	159	2.94296	3	Il6|Fam3d|Ffar4
positive regulation of vasoconstriction	7	2.9361	9	Adra1a|Cav1|Fga|Gja1|Smad6|Tacr1|Tbxas1|Fgg|Pde5a
apoptotic signaling pathway	53	2.90738	21	Atf3|Bcl2a1b|Bex3|Cdkn1a|Clu|Cyp1b1|Fga|Hmox1|Igf1|Lcn2|Lgals3|Mal|Serpine1|Trp63|Tyrobp|Vnn1|Sfn|Perp|Dapl1|Fgg|Tnfrsf26
regulation of leukocyte adhesion to vascular endothelial cell	142	2.89671	4	Fut4|Il6|Itgb2|Ccl28
Toll-like receptor signaling pathway	29	2.88445	7	Cd14|Ctsk|Il6|Ccl3|Ccl4|Spp1|Mapk13
smooth muscle cell migration	65	2.88445	13	Ace|Cyp1b1|F3|Fga|Has2|Igf1|Igfbp3|Serpine1|Tacr1|Vtn|Rapgef4|Sema6d|Dock4
hormone secretion	59	2.88138	28	Adcy8|Adora3|Agtr1a|Aqp1|Bmp6|Fga|Fgfr4|Fzd4|Gja1|Glp1r|Igfbp3|Il6|Anxa1|Fam3d|Rbp4|Sox11|Spp1|Tacr1|Tbx3|Rapgef4|Ecrg4|Hcar2|Fgg|Ffar4|Pde8b|Myrip|Piwil4|Ildr2
inflammatory response to antigenic stimulus	124	2.87699	6	Cd68|Fcgr2b|Fcgr3|Lilrb4a|Gpx2|Pla2g2d
regulation of T cell mediated immunity	45	2.85902	7	Arg1|Azgp1|H2-M2|Il6|Ccl20|Muc4|Malt1
Transport of small molecules	132	2.85554	22	Aqp3|Aqp4|Azgp1|Cp|Hmox1|Lcn2|Lipa|Fxyd3|Slc11a1|Slc5a1|Trf|Slc26a4|Slc7a11|Mcoln2|Slc44a4|Slc6a20a|Fxyd4|Atp6v1b1|Mcoln3|Slc39a2|Atp6v0d2|Atp10b
icosanoid metabolic process	108	2.85174	12	Cyp1b1|Cyp2e1|Dpep1|Hpgd|Fabp5|Anxa1|Tbxas1|Hpgds|Cyp2d22|Ptges|Atp6v1b1|Mgst2
negative regulation of T cell proliferation	13	2.84626	6	Arg1|Cdkn2a|Pla2g2d|Gpnmb|Havcr2|Vtcn1
regulation of cyclin-dependent protein serine/threonine kinase activity	78	2.84626	6	Ccna1|Ccnd1|Cdkn1a|Cdkn2a|Sfn|Psrc1
regulation of secretion	59	2.84415	44	Ace|Adcy8|Adora3|Adra1a|Agtr1a|Aqp1|Bmp6|Cd84|Ednrb|Fga|Fgfr4|Gata2|Gja1|Glp1r|Foxf1|Hmox1|Igf1|Igfbp3|Il6|Itgb2|Kcna2|Lgals3|Anxa1|Fam3d|Rbp4|Snca|Sox11|Spp1|Tacr1|Syt10|Rapgef4|Ptges|Nrn1|Cd177|Ecrg4|Hcar2|Trem2|Fgg|Ffar4|Syt12|Cd300a|Pde8b|Myrip|Piwil4
regulation of neutrophil activation	17	2.84357	3	Itgb2|Cd177|Cd300a
renal water homeostasis	49	2.84357	4	Aqp1|Aqp3|Aqp4|Atp6v1b1
neutrophil-mediated killing of symbiont cell	69	2.84357	3	Arg1|Cxcl1|Cxcl5
prostate gland growth	82	2.84357	3	Esr1|Igf1|Psap
trophoblast cell migration	151	2.84357	3	Gja1|Mmp12|Timp1
positive regulation of keratinocyte proliferation	157	2.84357	3	Has2|Tgm1|Trp63
Osteoclast	164	2.84357	3	Acp5|Ctsk|Spp1
response to oxidative stress	88	2.84155	16	Cdkn2a|Cyp1b1|Gch1|Gpx2|Hmox1|Hp|Il6|Lcn2|Anxa1|Psap|Stc2|Tacr1|Vnn1|Mapk13|Slc7a11|Hk3
regulation of response to biotic stimulus	95	2.83892	13	Adam8|Arg1|Cd84|Ereg|Cxcl1|Acod1|Ltf|Mmp12|Cxcl5|Tyrobp|Trem2|Muc4|Havcr2
secretion by tissue	130	2.81634	5	Adora3|Aqp4|Gja1|Tacr1|Agr2
negative regulation of viral genome replication	165	2.81634	5	Ltf|Slpi|Oas1g|Ifitm1|Oas1a
cellular extravasation	142	2.81603	9	Adam8|Fut4|Itgb2|Ccl2|Sell|Ccl28|Cd177|Plvap|Itga1
positive regulation of GTPase activity	3	2.81142	19	Cav2|Rasgrp2|Ccl12|Ccl2|Ccl20|Ccl3|Ccl4|Ccl6|Ccl7|Ccl8|Ccl9|Rgs1|Cxcl13|Grtp1|Arap3|Arap2|Arhgap29|Sipa1l2|Arhgef15
chemokine production	10	2.80913	7	Cd84|Lilrb4a|Il6|Cxcl5|Mcoln2|Trem2|Havcr2
reactive oxygen species biosynthetic process	60	2.80912	8	Acp5|Gla|Clu|Cyp1b1|Esr1|Igf1|Il6|Itgb2
hormone transport	59	2.78989	28	Adcy8|Adora3|Agtr1a|Aqp1|Bmp6|Fga|Fgfr4|Fzd4|Gja1|Glp1r|Igfbp3|Il6|Anxa1|Fam3d|Rbp4|Sox11|Spp1|Tacr1|Tbx3|Rapgef4|Ecrg4|Hcar2|Fgg|Ffar4|Pde8b|Myrip|Piwil4|Ildr2
positive regulation of hormone secretion	59	2.78818	15	Adcy8|Bmp6|Fga|Fgfr4|Gja1|Glp1r|Rbp4|Sox11|Spp1|Tacr1|Ecrg4|Hcar2|Fgg|Ffar4|Myrip
regulation of T cell cytokine production	45	2.78587	4	Arg1|Il6|Ccl20|Malt1
negative regulation of extrinsic apoptotic signaling pathway via death domain receptors	53	2.78587	4	Fga|Hmox1|Serpine1|Fgg
negative regulation of exocytosis	58	2.78587	6	Cd84|Foxf1|Hmox1|Anxa1|Snca|Cd300a
Prostaglandin Synthesis and Regulation	90	2.78587	7	Anxa8|Ednrb|Hpgd|Anxa1|Ptgfr|Ptgir|Tbxas1
negative regulation of catalytic activity	25	2.78003	42	Gla|Anxa8|Aqp1|Cav1|Cdkn1a|Cdkn2a|Cst8|Cstb|Dpep1|Eng|Fabp1|Nr4a1|Hp|Igf1|Il6|Itih2|Itih4|Anxa1|Ltf|Mapt|Serpine1|Ptprb|Slpi|Snca|Serpina1b|Timp1|Vtn|Gadd45g|Sh3bp5|Reck|Sfn|Fetub|Fcmr|Rasip1|Ppp1r14d|Pi16|Ppp4r4|Ppp1r36|Cd300a|Serpina10|Tmem132d|Wfdc6b
negative regulation of DNA-binding transcription factor activity	128	2.76988	9	Adora3|Cdkn2a|Cyp1b1|Esr1|Hmox1|Acod1|Bhlhe40|Hes6|Havcr2
multi-multicellular organism process	151	2.76503	10	Ctsb|Esr1|Gja1|Mst1|Acod1|Mmp12|Tacr1|Timp1|Vmp1|Havcr2
regulation of hormone secretion	59	2.7619	22	Adcy8|Agtr1a|Bmp6|Fga|Fgfr4|Gja1|Glp1r|Igfbp3|Il6|Anxa1|Fam3d|Rbp4|Sox11|Spp1|Tacr1|Ecrg4|Hcar2|Fgg|Ffar4|Pde8b|Myrip|Piwil4
Toll-like receptor signaling pathway	29	2.76047	7	Cd14|Ctsk|Il6|Ccl3|Ccl4|Spp1|Mapk13
leukocyte degranulation	58	2.75705	9	Adora3|Cd84|Gata2|Foxf1|Hmox1|Itgb2|Kit|Cd177|Cd300a
GRB2:SOS provides linkage to MAPK signaling for Integrins	53	2.75199	4	Fga|Fn1|Vwf|Fgg
p130Cas linkage to MAPK signaling for integrins	53	2.75199	4	Fga|Fn1|Vwf|Fgg
female pregnancy	151	2.73376	9	Ctsb|Esr1|Gja1|Mst1|Acod1|Mmp12|Timp1|Vmp1|Havcr2
regulation of cyclin-dependent protein kinase activity	78	2.72827	6	Ccna1|Ccnd1|Cdkn1a|Cdkn2a|Sfn|Psrc1
regulation of lymphocyte mediated immunity	45	2.71666	10	Arg1|Azgp1|Fcgr2b|Fcgr3|H2-M2|Il6|Ccl20|Muc4|Havcr2|Malt1
carbohydrate biosynthetic process	168	2.71666	10	Atf3|Gsto1|Has2|Mst1|Igf1|Il6|Rbp4|B3galt2|B3gnt7|Ppp1r3b
Apoptosis	27	2.70623	8	Bcl2a1b|Csf2rb|Ctsb|Ctsd|Ctsk|Ctss|Gadd45g|Ctsz
T cell mediated immunity	45	2.70623	8	Arg1|Azgp1|H2-M2|Il6|Slc11a1|Ccl20|Muc4|Malt1
transition metal ion homeostasis	132	2.70623	8	Cp|Hmox1|Lcn2|Ltf|Mt2|Slc11a1|Trf|Steap4
positive regulation of nervous system process	145	2.70474	5	Igf1|Il6|Itgax|S100b|Trf
regulation of fibroblast proliferation	84	2.6897	11	Aqp1|Cdkn1a|Ereg|Esr1|Fn1|Igf1|Jun|Pdgfra|Serpine1|Wnt2|Cd300a
extracellular matrix disassembly	31	2.68305	7	Ctss|Eng|Fgfr4|Il6|Ets1|Noxo1|Wdr72
positive regulation of epidermal growth factor receptor signaling pathway	170	2.68305	4	Areg|Ereg|Esr1|Agr2
mast cell activation involved in immune response	58	2.66918	8	Adora3|Cd84|Gata2|Lilrb4a|Foxf1|Hmox1|Kit|Cd300a
Complement Activation, Classical Pathway	8	2.66715	3	C1qa|C1qb|C1qc
neutrophil mediated cytotoxicity	69	2.66715	3	Arg1|Cxcl1|Cxcl5
cellular response to arsenic-containing substance	73	2.66715	3	Gsto1|Hmox1|Mapk13
glycosylceramide metabolic process	171	2.66715	3	Gla|Psap|B3galt2
vitamin transmembrane transport	172	2.66715	3	Rbp4|Slc23a1|Stra6l
positive regulation of lymphocyte proliferation	13	2.66647	8	Bst1|Cdkn1a|Igf1|Il6|Anxa1|Tacr1|Havcr2|Vtcn1
cellular response to oxidative stress	88	2.66347	19	Aqp1|Cdkn2a|Cyp1b1|Fabp1|Fos|Gch1|Hmox1|Il6|Jun|Lcn2|Anxa1|Mapt|Pdgfra|Psap|Snca|Vnn1|Mapk13|Slc7a11|Hk3
positive regulation of ion transport	59	2.65632	38	Adcy8|Adora3|Agtr1a|Bmp6|Cav1|Cd19|Ctss|Fabp3|Fga|Gja1|Glp1r|Cxcl1|Gsto1|Igf1|Il6|Lgals3|Lipg|Serpine1|Rbp4|Ccl12|Ccl2|Ccl4|Snca|Spp1|Tek|Aplnr|Sfn|Rapgef4|Kcne3|Ptges|Slc9a3r2|Ecrg4|Lrat|Hcar2|Trem2|Fgg|Ffar4|Myrip
Apoptosis	27	2.64688	8	Bcl2a1b|Csf2rb|Ctsb|Ctsd|Ctsk|Ctss|Gadd45g|Ctsz
regulation of smooth muscle cell proliferation	18	2.64599	17	Cav1|Cdkn1a|Ereg|Esr1|Gja1|Hmox1|Hpgd|Igf1|Igfbp3|Il6|Jun|Npr1|Ptgir|Tacr1|Vipr2|Ndrg2|Calcrl
regulation of reactive oxygen species biosynthetic process	60	2.64392	7	Acp5|Gla|Clu|Esr1|Igf1|Il6|Itgb2
fibroblast proliferation	84	2.64392	11	Aqp1|Cdkn1a|Ereg|Esr1|Fn1|Igf1|Jun|Pdgfra|Serpine1|Wnt2|Cd300a
transition metal ion transport	132	2.64392	7	Cp|Lcn2|Ltf|Slc11a1|Trf|Steap4|Slc39a2
aminoglycan metabolic process	168	2.64392	10	Chil3|Dcn|Has2|Itih2|Itih4|Pglyrp1|B3galt2|Chst3|Lyve1|B3gnt7
biological process involved in symbiotic interaction	165	2.63701	15	Arg1|Ccr5|Ctsb|Fn1|Gpx2|Cxcl1|Ltf|Bpifa1|Ccl4|Cxcl5|Slpi|Pglyrp1|Oas1g|Ifitm1|Oas1a
glial cell proliferation	60	2.6344	7	Areg|Clu|Igf1|Il6|Pmp22|Sox11|Trem2
Prion diseases	8	2.63433	4	C1qa|C1qb|C1qc|Il6
positive regulation of leukocyte apoptotic process	47	2.63433	4	Adam8|Cdkn2a|Anxa1|Hcar2
positive regulation of mononuclear cell proliferation	13	2.62748	8	Bst1|Cdkn1a|Igf1|Il6|Anxa1|Tacr1|Havcr2|Vtcn1
cellular transition metal ion homeostasis	132	2.62144	7	Cp|Hmox1|Lcn2|Mt2|Slc11a1|Trf|Steap4
collagen biosynthetic process	72	2.60037	5	Arg1|Fn1|Il6|Serpine1|Ccl2
osteoclast differentiation	103	2.59922	7	Adam8|Ccl3|Trf|Tyrobp|Fam20c|Trem2|Cd300lf
alpha-beta T cell activation	45	2.59502	9	Lilrb4a|Il6|Anxa1|Pla2g2d|Psap|Ccl20|Gadd45g|Cd300a|Malt1
positive regulation of leukocyte mediated cytotoxicity	69	2.59097	6	Arg1|Azgp1|Cxcl1|H2-M2|Ccl2|Tyrobp
carbohydrate derivative catabolic process	171	2.58923	8	Gla|Chil3|Hpse|Mmp12|Psap|Pglyrp1|Npl|Gusb
renal absorption	49	2.58816	5	Aqp1|Aqp3|Aqp4|Cldn4|Gsn
negative regulation of multicellular organism growth	122	2.58816	4	Adrb3|Lgmn|Stc2|Gdf15
regulation of integrin-mediated signaling pathway	125	2.58816	4	Cd63|Timp1|Cd177|Lims2
defense response to fungus	69	2.58726	4	Arg1|Cxcl1|Ltf|Clec4n
neuroinflammatory response	97	2.58726	4	Igf1|Cd200r1|Trem2|Cd200r4
regulation of long-term neuronal synaptic plasticity	105	2.58726	7	Fcgr2b|Kdr|Kit|S100b|Snca|Syngr1|Synpo
positive regulation of ERBB signaling pathway	170	2.58726	4	Areg|Ereg|Esr1|Agr2
membrane lipid catabolic process	171	2.58726	4	Gla|Cyp1b1|Psap|Mgst2
CD4-positive, alpha-beta T cell activation	45	2.57727	7	Lilrb4a|Il6|Anxa1|Pla2g2d|Ccl20|Gadd45g|Malt1
production of molecular mediator involved in inflammatory response	173	2.56476	6	Adora3|Il6|Serpine1|Pld3|Clec7a|Cd300a
lymphocyte mediated immunity	45	2.56385	16	Arg1|Azgp1|C1qa|C1qb|C1qc|Cfi|Fcgr2b|Fcgr3|H2-M2|Il6|Slc11a1|Ccl20|Muc4|Havcr2|C1rl|Malt1
Metabolism of vitamins and cofactors	114	2.56171	9	Acp5|Bst1|Gch1|Gsto1|Rbp4|Shmt1|Slc23a1|Vnn1|Lrp12
carbohydrate metabolic process	168	2.55428	19	Gla|Aldoc|Atf3|Chil3|Fut4|Gsto1|Has2|Mst1|Igf1|Il6|Fabp5|Rbp4|B3galt2|Pdk4|Npl|Gusb|Hk3|B3gnt7|Ppp1r3b
smooth muscle cell proliferation	18	2.54525	17	Cav1|Cdkn1a|Ereg|Esr1|Gja1|Hmox1|Hpgd|Igf1|Igfbp3|Il6|Jun|Npr1|Ptgir|Tacr1|Vipr2|Ndrg2|Calcrl
regulation of hemopoiesis	110	2.54332	26	Adam8|C1qc|Cdkn2a|Fos|Gata2|Hbb-b2|Hoxa5|Il6|Jun|Lmo2|Anxa1|Meis1|Kitl|Ccl20|Ccl3|Pglyrp1|Tyrobp|Vnn1|Ets1|Tmem176b|Tmem176a|Mturn|Lrrc17|Trem2|Rab7b|Malt1
positive regulation of acute inflammatory response	15	2.54174	4	Adam8|Ccr5|Fcgr3|Il6
negative regulation of B cell activation	118	2.54174	4	Cdkn2a|Fcgr2b|Tyrobp|Cd300a
regulation of keratinocyte proliferation	157	2.54174	4	Has2|Tgm1|Trp63|Sfn
mammary gland morphogenesis	85	2.53442	8	Areg|Cav1|Cdkn2a|Elf3|Esr1|Mst1|Tbx2|Tbx3
Peptide hormone metabolism	139	2.53442	8	Ace|Bche|Ctsd|Igf1|Pla2g7|Ctsz|Ffar4|Grp
phagocytosis	103	2.5285	14	Fcgr2b|Fcgr3|Itgb2|Anxa1|Mfge8|Slc11a1|Msr1|Ccl2|Tyrobp|Clec7a|Trem2|Cd300a|Rab7b|Cd300lf
peptide secretion	59	2.5251	16	Fga|Gja1|Igf1|Il6|Anxa1|Fam3d|Psap|Rbp4|Porcn|Ecrg4|Hcar2|Trem2|Fgg|Ffar4|Piwil4|Ildr2
fatty acid transport	129	2.51486	12	Ace|Plin2|Fabp3|Fabp1|Gja1|Fabp5|Anxa1|Pla2g2d|Snca|Slc7a11|Ptges|Mfsd2a
female genitalia development	82	2.5143	4	Esr1|Rbp4|Tbx3|Trp63
white fat cell differentiation	169	2.5143	4	Pdgfra|Wfdc21|Ffar4|Adig
serotonin secretion	175	2.5143	3	Fcgr3|Lgals3|Cd300a
Arachidonic acid metabolism	108	2.50246	5	Cyp1b1|Gpx2|Tbxas1|Hpgds|Ptges
T cell migration	141	2.50246	5	Adam8|Ccl2|Ccl20|Cxcl13|Cd200r1
amyloid-beta clearance	60	2.49768	4	Clu|Itgb2|Msr1|Trem2
positive regulation of protein kinase B signaling	177	2.4712	7	Adam8|F3|F7|Hpse|Igf1|Il6|Gdf15
regulation of mast cell degranulation	58	2.455	6	Adora3|Cd84|Gata2|Foxf1|Hmox1|Cd300a
Initial triggering of complement	8	2.44498	4	Cfd|C1qa|C1qb|C1qc
water transport	49	2.44498	4	Aqp1|Aqp3|Aqp4|Slc5a1
fibrinolysis	53	2.44498	3	Fga|Serpine1|Fgg
Regulation of TLR by endogenous ligand	53	2.44498	3	Cd14|Fga|Fgg
positive regulation of myoblast fusion	102	2.44498	3	Ccl8|Gdf15|Scgb3a1
lipid catabolic process	178	2.44229	13	Gla|Cyp1b1|Akr1b8|Lipa|Pla2g2d|Psap|Spp1|Pla2g7|Mfsd2a|Hcar2|Pla1a|Aspg|Mgst2
positive regulation of smooth muscle cell migration	65	2.44044	9	Cyp1b1|F3|Fga|Has2|Igf1|Vtn|Rapgef4|Sema6d|Dock4
negative regulation of tumor necrosis factor production	97	2.44044	5	Acp5|Igf1|Trem2|Gpnmb|Havcr2
odontogenesis of dentin-containing tooth	179	2.43936	6	Serpine1|Trp63|Wnt7b|Perp|Fam20c|Wdr72
monocarboxylic acid transport	129	2.43359	9	Gja1|Anxa1|Pla2g2d|Rbp4|Slc7a11|Ptges|Stra6l|Slc16a6|Slco1a5
regulation of biological process involved in symbiotic interaction	165	2.43359	9	Arg1|Cxcl1|Ltf|Bpifa1|Cxcl5|Slpi|Oas1g|Ifitm1|Oas1a
unsaturated fatty acid metabolic process	108	2.43044	7	Cyp1b1|Fabp5|Anxa1|Tbxas1|Hpgds|Ptges|Atp6v1b1
T cell differentiation	45	2.42733	12	Adam8|Cdkn2a|Il6|Anxa1|Clec4d|Pla2g2d|Psap|Ccl20|Vnn1|Gadd45g|Clec4e|Malt1
regulation of inflammatory response to antigenic stimulus	124	2.41363	4	Fcgr2b|Fcgr3|Gpx2|Pla2g2d
positive regulation of lymphocyte migration	141	2.41363	4	Adam8|Ccl20|Ccl4|Cxcl13
regulation of cellular extravasation	142	2.41363	4	Adam8|Fut4|Ccl2|Ccl28
negative regulation of tumor necrosis factor superfamily cytokine production	97	2.41035	5	Acp5|Igf1|Trem2|Gpnmb|Havcr2
negative regulation of neuron death	86	2.40993	17	Adam8|Agtr1a|Chl1|Esr1|Glp1r|Hmox1|Igf1|Il6|Jun|Kdr|Lgmn|Ccl12|Snca|Slc7a11|Cd200r1|Gpnmb|Amigo2
positive regulation of leukocyte proliferation	13	2.40837	8	Bst1|Cdkn1a|Igf1|Il6|Anxa1|Tacr1|Havcr2|Vtcn1
positive regulation of peptide secretion	59	2.40279	9	Fga|Gja1|Igf1|Rbp4|Ecrg4|Hcar2|Trem2|Fgg|Ffar4
CD4-positive, alpha-beta T cell differentiation	45	2.39169	6	Il6|Anxa1|Pla2g2d|Ccl20|Gadd45g|Malt1
response to steroid hormone	104	2.39106	18	Agtr1a|Aldh3a1|Aqp1|Areg|Bche|Cav1|Cdo1|Cyp7b1|Esr1|Igf1|Il6|Acod1|Anxa1|Spp1|Tcf21|Trp63|Fibin|Atp1a2
glial cell migration	52	2.38084	5	Fn1|Ccl12|Ccl2|Ccl3|Trem2
Glioma	78	2.38084	5	Ccnd1|Cdkn1a|Cdkn2a|Igf1|Calml3
regulation of lipopolysaccharide-mediated signaling pathway	63	2.37972	4	Bmp6|Cd84|Acod1|Ltf
regulation of mammary gland epithelial cell proliferation	85	2.37972	4	Ccnd1|Cdkn2a|Mst1|Hoxa5
macrophage activation involved in immune response	93	2.37972	3	Tyrobp|Trem2|Havcr2
MyD88-dependent toll-like receptor signaling pathway	118	2.37972	3	Cd300a|Cd300lf|Tlr13
transport across blood-brain barrier	137	2.37972	3	Fabp5|Slc5a1|Mfsd2a
glycoside metabolic process	171	2.37972	3	Gla|Akr1b8|Gusb
negative regulation of myeloid cell apoptotic process	174	2.37972	4	Ccr5|Fcgr2b|Kitl|Clec5a
Role of phospholipids in phagocytosis	183	2.37972	3	Fcgr2b|Pld3|Fcgr4
regulation of cell shape	133	2.37414	14	Fn1|Il6|Itga7|Kdr|Kit|Anxa1|S100b|Ccl12|Ccl2|Ccl3|Dlc1|Cdc42ep2|Arap3|Pakap
Prion diseases	8	2.37349	4	C1qa|C1qb|C1qc|Il6
regulation of T-helper cell differentiation	45	2.37349	4	Il6|Anxa1|Ccl20|Malt1
cellular modified amino acid biosynthetic process	87	2.37349	6	Ckm|Ckmt1|Gch1|Plod2|Slc7a11|Mgst2
positive regulation of calcium-mediated signaling	97	2.37349	4	Adora3|Igf1|Ccl4|Trem2
Ferroptosis	132	2.37349	4	Cp|Hmox1|Trf|Slc7a11
response to protozoan	163	2.37349	6	Arg1|Il6|Gbp4|Slc11a1|Gbp9|Vtcn1
type 2 immune response	163	2.37349	4	Arg1|Lilrb4a|Il6|Anxa1
regulation of nervous system process	145	2.37245	9	Ctss|Igf1|Il6|Itgax|Fabp5|S100b|Trf|Acpp|Fcgr4
positive regulation of DNA-binding transcription factor activity	128	2.35982	18	Adam8|Adcy8|Cav1|Cd84|Cdkn2a|Clu|Esr1|Fcgr2b|Fzd4|Il6|Itgb2|Kit|Ltf|Tgfbr3|Wnt2|Rab7b|Cytl1|Malt1
regulation of peptide secretion	59	2.35535	13	Fga|Gja1|Igf1|Il6|Anxa1|Fam3d|Rbp4|Ecrg4|Hcar2|Trem2|Fgg|Ffar4|Piwil4
long-chain fatty acid transport	129	2.35189	8	Ace|Plin2|Fabp3|Fabp1|Fabp5|Anxa1|Pla2g2d|Mfsd2a
Metabolism of xenobiotics by cytochrome P450	184	2.35189	5	Aldh3a1|Cyp1b1|Gsto1|Hpgds|Mgst2
Metabolism of xenobiotics by cytochrome P450	184	2.35189	5	Aldh3a1|Cyp1b1|Gsto1|Hpgds|Mgst2
regulation of cell-matrix adhesion	109	2.35157	12	Acvrl1|Bst1|Cdkn2a|Kdr|Mmp12|Serpine1|Tek|Dlc1|Ccl28|Plet1|Limch1|Muc4
positive regulation of response to biotic stimulus	95	2.34053	8	Adam8|Arg1|Ereg|Cxcl1|Acod1|Mmp12|Tyrobp|Havcr2
dendritic cell differentiation	185	2.33453	4	Ubd|Tmem176b|Tmem176a|Trem2
regulation of blood coagulation	22	2.32349	8	Cav1|F7|Fga|Hpse|Pdgfra|Serpine1|Thbd|Fgg
Glioma	78	2.32349	5	Ccnd1|Cdkn1a|Cdkn2a|Igf1|Calml3
regulation of chemokine production	10	2.32264	6	Cd84|Il6|Cxcl5|Mcoln2|Trem2|Havcr2
Metabolism of lipids	178	2.3197	19	Fabp7|Ch25h|Cyp1b1|Cyp7b1|Akr1b8|Gpx2|Fabp5|Pla2g2d|Psap|Tbxas1|Hpgds|Ptges|Sptssb|Them5|Slc44a4|Mfsd2a|Pla1a|Sptlc3|Pik3r5
neutrophil activation involved in immune response	17	2.31808	3	Itgb2|Tyrobp|Cd177
positive regulation of blood coagulation	22	2.31808	3	F7|Hpse|Serpine1
positive regulation of hemostasis	22	2.31808	3	F7|Hpse|Serpine1
Interleukin-6 family signaling	77	2.31808	4	Socs3|Il6|Lifr|Osmr
positive regulation of vascular permeability	99	2.31808	5	Bmp6|Ccl4|Tacr1|Tjp3|Pde3a
antigen processing and presentation of peptide antigen via MHC class II	124	2.31808	3	Ctss|Fcgr2b|Trem2
Metal ion SLC transporters	186	2.31808	3	Cp|Slc11a1|Slc39a2
negative regulation of leukocyte migration	188	2.29667	4	Ccl12|Ccl28|Cd200r1|Cd300a
regulation of hemostasis	22	2.29562	8	Cav1|F7|Fga|Hpse|Pdgfra|Serpine1|Thbd|Fgg
interleukin-2 production	190	2.29562	5	Anxa1|Slc11a1|Havcr2|Malt1|Vtcn1
alpha-beta T cell differentiation	45	2.29463	7	Il6|Anxa1|Pla2g2d|Psap|Ccl20|Gadd45g|Malt1
regulation of production of molecular mediator of immune response	45	2.29121	8	Arg1|Fcgr2b|Hmox1|Il6|Rbp4|Ccl20|Mzb1|Malt1
negative regulation of response to biotic stimulus	95	2.27817	6	Arg1|Acod1|Ltf|Mmp12|Muc4|Havcr2
tissue regeneration	78	2.26825	5	Cdkn1a|Gja1|Igf1|Anxa1|Serpine1
positive regulation of T-helper cell differentiation	45	2.25971	3	Il6|Anxa1|Malt1
mammary gland alveolus development	85	2.25971	5	Areg|Ccnd1|Esr1|Foxf1|Hoxa5
mammary gland lobule development	85	2.25971	5	Areg|Ccnd1|Esr1|Foxf1|Hoxa5
antigen processing and presentation of peptide or polysaccharide antigen via MHC class II	124	2.25971	3	Ctss|Fcgr2b|Trem2
chloride ion homeostasis	164	2.25971	3	Spp1|Tbxas1|Atp6v1b1
branch elongation of an epithelium	170	2.25971	3	Areg|Esr1|Tnc
regulation of antigen processing and presentation	194	2.25971	3	Cd68|Slc11a1|Trem2
cellular polysaccharide biosynthetic process	168	2.24139	5	Has2|Igf1|B3galt2|B3gnt7|Ppp1r3b
negative regulation of developmental growth	122	2.23949	13	Adrb3|Cdkn1a|Ccr5|Gja1|Meis1|Lgmn|Rbp4|Sema3c|Sema6a|Stc2|Gdf15|Pi16|Sema6d
negative regulation of adaptive immune response based on somatic recombination of immune receptors built from immunoglobulin superfamily domains	95	2.22409	4	Arg1|Fcgr2b|Muc4|Havcr2
Mineral absorption	132	2.22409	4	Hmox1|Mt2|Slc5a1|Trf
anion homeostasis	164	2.22409	4	Spp1|Tbxas1|Slc7a11|Atp6v1b1
Signaling by PTK6	197	2.22409	4	Ccnd1|Socs3|Ereg|Gpnmb
Signaling by Non-Receptor Tyrosine Kinases	197	2.22409	4	Ccnd1|Socs3|Ereg|Gpnmb
protein secretion	59	2.21622	14	Fga|Gja1|Igf1|Il6|Anxa1|Fam3d|Psap|Rbp4|Porcn|Hcar2|Trem2|Fgg|Piwil4|Ildr2
T-helper cell differentiation	45	2.21501	5	Il6|Anxa1|Ccl20|Gadd45g|Malt1
regulation of interleukin-8 production	143	2.21501	5	Cd14|F3|Il6|Anxa1|Serpine1
establishment of protein localization to extracellular region	59	2.20683	14	Fga|Gja1|Igf1|Il6|Anxa1|Fam3d|Psap|Rbp4|Porcn|Hcar2|Trem2|Fgg|Piwil4|Ildr2
negative regulation of regulated secretory pathway	58	2.20432	4	Cd84|Foxf1|Hmox1|Cd300a
regulation of myoblast fusion	102	2.20432	3	Ccl8|Gdf15|Scgb3a1
Selenium Micronutrient Network	108	2.20432	3	Gpx2|Tbxas1|Ptges
regulation of lymphocyte chemotaxis	141	2.20432	3	Ccl12|Ccl4|Cxcl13
positive regulation of leukocyte adhesion to vascular endothelial cell	142	2.20432	4	Fut4|Il6|Itgb2|Ets1
monovalent inorganic anion homeostasis	164	2.20432	3	Spp1|Tbxas1|Atp6v1b1
transcytosis	187	2.20432	4	Pigr|Gp2|Gpihbp1|Mfsd2a
regulation of extrinsic apoptotic signaling pathway	53	2.19637	12	Atf3|Cav1|Fga|G0s2|Hmox1|Igf1|Lgals3|Mal|Serpine1|Tnfsf10|Fcmr|Fgg
mammary gland development	85	2.19637	15	Areg|Cav1|Ccnd1|Cdkn2a|Cdo1|Elf3|Esr1|Gja1|Foxf1|Mst1|Hoxa5|Igf1|Notch4|Tbx2|Tbx3
CD4-positive, alpha-beta T cell differentiation involved in immune response	45	2.18909	5	Il6|Anxa1|Ccl20|Gadd45g|Malt1
vitamin metabolic process	114	2.18909	7	Fgfr4|Gsto1|Shmt1|Vnn1|Vnn3|Acpp|Lrat
positive regulation of T cell activation	13	2.18598	9	Adam8|Igf1|Il6|Anxa1|Ccl2|Vnn1|Havcr2|Malt1|Vtcn1
reproductive structure development	71	2.18473	30	Bmp6|Bmpr2|Ccnd1|Socs3|Ctsb|Cyp7b1|Ereg|Esr1|Fzd4|Gata2|Gja1|Gjb3|Igf1|Kdr|Kit|Anxa1|Kitl|Pdgfra|Serpine1|Psap|Rbp4|Tbx3|Tcf21|Tnc|Trp63|Vwf|Wnt2|Wnt7b|Zfx|Pcdh12
negative regulation of extrinsic apoptotic signaling pathway	53	2.17208	6	Fga|Hmox1|Igf1|Lgals3|Serpine1|Fgg
alpha-beta T cell differentiation involved in immune response	45	2.16363	5	Il6|Anxa1|Ccl20|Gadd45g|Malt1
regulation of exocytosis	58	2.15791	17	Adora3|Adra1a|Cd84|Fga|Gata2|Foxf1|Hmox1|Itgb2|Anxa1|Snca|Syt10|Rapgef4|Nrn1|Cd177|Fgg|Syt12|Cd300a
Collagen degradation	27	2.15536	4	Ctsb|Ctsd|Ctsk|Mmp12
regulation of T cell migration	141	2.15536	4	Adam8|Ccl20|Cxcl13|Cd200r1
ErbB signaling pathway	170	2.15536	4	Areg|Cdkn1a|Ereg|Pik3r5
positive regulation of interleukin-6 production	1	2.15168	6	Ccr5|Ereg|Il6|Tyrobp|Mapk13|Rab7b
positive regulation of coagulation	22	2.15162	3	F7|Hpse|Serpine1
killing by host of symbiont cells	69	2.15162	3	Arg1|Cxcl1|Cxcl5
regulation of acute inflammatory response to antigenic stimulus	124	2.15162	3	Fcgr2b|Fcgr3|Pla2g2d
leukocyte migration involved in inflammatory response	142	2.15162	3	Adam8|Itgb2|Ccl2
amelogenesis	179	2.15162	3	Perp|Fam20c|Wdr72
inclusion body assembly	195	2.15162	4	Clu|Pmp22|Psap|Ubd
reproductive system development	71	2.15162	30	Bmp6|Bmpr2|Ccnd1|Socs3|Ctsb|Cyp7b1|Ereg|Esr1|Fzd4|Gata2|Gja1|Gjb3|Igf1|Kdr|Kit|Anxa1|Kitl|Pdgfra|Serpine1|Psap|Rbp4|Tbx3|Tcf21|Tnc|Trp63|Vwf|Wnt2|Wnt7b|Zfx|Pcdh12
Hepatitis C	199	2.15134	7	Cdkn1a|Socs3|Cldn2|Cldn4|Oas1g|Mapk13|Oas1a
Influenza A	35	2.15075	8	Casp1|Socs3|Il6|Ccl12|Ccl2|Oas1g|Mapk13|Oas1a
hormone metabolic process	167	2.14542	15	Ace|Bmp6|Ctsb|Ctsk|Cyp1b1|Dio1|Esr1|Igf1|Pdgfra|Rbp4|Spp1|Stc2|Cyp2d22|Lrat|Pde8b
protein localization to extracellular region	59	2.1422	14	Fga|Gja1|Igf1|Il6|Anxa1|Fam3d|Psap|Rbp4|Porcn|Hcar2|Trem2|Fgg|Piwil4|Ildr2
alpha-beta T cell activation involved in immune response	45	2.13861	5	Il6|Anxa1|Ccl20|Gadd45g|Malt1
endocytosis	100	2.1311	20	Cd14|Cd63|Clu|Fcgr2b|Fcgr3|Itgb2|Lgals3|Ly75|Mfge8|Mrc1|Mx1|Serpine1|Msr1|Trf|Clec7a|Cd177|Trem2|Cd300a|Cxcr1|Lrp12
regulation of natural killer cell activation	93	2.12232	4	Pglyrp1|Tyrobp|Slamf7|Havcr2
Mineral absorption	132	2.12232	4	Hmox1|Mt2|Slc5a1|Trf
Proteoglycans in cancer	84	2.11886	16	Cav1|Cav2|Ccnd1|Cd63|Cdkn1a|Dcn|Esr1|Fn1|Fzd4|Hpse|Igf1|Kdr|Vtn|Wnt2|Wnt7b|Mapk13
regulation of cell cycle G1/S phase transition	197	2.11733	7	Ccnd1|Cdkn1a|Anxa1|Ccl12|Trp63|Tjp3|Gpnmb
regulation of ERBB signaling pathway	170	2.11402	7	Areg|Ereg|Esr1|Lgmn|Agr2|Itga1|Sh3tc2
Influenza A	35	2.10628	8	Casp1|Socs3|Il6|Ccl12|Ccl2|Oas1g|Mapk13|Oas1a
response to copper ion	46	2.10139	5	Aqp1|Cp|Mt2|Snca|Aoc1
response to arsenic-containing substance	73	2.10139	3	Gsto1|Hmox1|Mapk13
negative regulation of phagocytosis	118	2.10139	3	Fcgr2b|Cd300a|Cd300lf
regulation of platelet-derived growth factor receptor signaling pathway	177	2.10139	4	F3|F7|Ptgir|Snca
cytokine production involved in immune response	45	2.09204	9	Arg1|Hmox1|Il6|Kit|Slc11a1|Ccl20|Tek|Tril|Malt1
negative regulation of leukocyte differentiation	185	2.09204	6	C1qc|Cdkn2a|Anxa1|Pglyrp1|Tmem176b|Tmem176a
positive regulation of nitric oxide biosynthetic process	60	2.09013	4	Clu|Esr1|Il6|Itgb2
regulation of collagen biosynthetic process	72	2.09013	4	Fn1|Il6|Serpine1|Ccl2
negative regulation of lymphocyte mediated immunity	95	2.09013	4	Arg1|Fcgr2b|Muc4|Havcr2
myoblast fusion	102	2.09013	4	Casp1|Ccl8|Gdf15|Scgb3a1
positive regulation of cytokine-mediated signaling pathway	103	2.09013	4	Casp1|Mmp12|Trem2|Cd300lf
leukocyte adhesion to vascular endothelial cell	142	2.09013	6	Fut4|Il6|Itgb2|Sell|Ets1|Ccl28
interleukin-8 production	143	2.08984	5	Cd14|F3|Il6|Anxa1|Serpine1
negative regulation of transport	58	2.07887	27	Ace|Cav1|Cd84|Esr1|Fcgr2b|Gja1|Gsto1|Foxf1|Hmox1|Igfbp3|Il6|Fabp5|Lgals3|Anxa1|Gbp4|Mapt|Fam3d|Prkg2|Snca|Kcne3|Atp1a2|Ffar4|Cd300a|Pde8b|Cd300lf|Kcnrg|Hecw2
negative regulation of secretion by cell	58	2.07724	12	Cd84|Gja1|Foxf1|Hmox1|Igfbp3|Il6|Anxa1|Fam3d|Snca|Ffar4|Cd300a|Pde8b
Amoebiasis	163	2.07266	6	Arg1|Cd14|Fn1|Il6|Itgb2|Rab7b
Hepatitis C	199	2.06759	7	Cdkn1a|Socs3|Cldn2|Cldn4|Oas1g|Mapk13|Oas1a
Transport of bile salts and organic acids, metal ions and amine compounds	186	2.06607	5	Cp|Slc11a1|Slc44a4|Slc6a20a|Slc39a2
positive regulation of nitric oxide metabolic process	60	2.05873	4	Clu|Esr1|Il6|Itgb2
negative regulation of adaptive immune response	95	2.05873	4	Arg1|Fcgr2b|Muc4|Havcr2
T-helper 1 type immune response	190	2.05873	4	Anxa1|Slc11a1|Gadd45g|Havcr2
negative regulation of hemopoiesis	185	2.05352	6	C1qc|Cdkn2a|Anxa1|Pglyrp1|Tmem176b|Tmem176a
regulation of cell morphogenesis	133	2.04932	20	Cldn4|Fn1|Fzd4|Has2|Il6|Itga7|Kdr|Kit|Anxa1|S100b|Ccl12|Ccl2|Ccl3|Dlc1|Tacstd2|Mfsd2a|Cdc42ep2|Arap3|Lims2|Pakap
positive regulation of peptidase activity	25	2.04868	13	Casp1|Cdkn2a|Cldn4|Ctsd|F3|Lgmn|Snca|Sox7|Tnfsf10|Dlc1|Perp|Gsn|Malt1
polysaccharide biosynthetic process	168	2.0427	5	Has2|Igf1|B3galt2|B3gnt7|Ppp1r3b
peptide hormone secretion	59	2.03945	17	Adcy8|Aqp1|Fga|Gja1|Glp1r|Il6|Anxa1|Fam3d|Rbp4|Rapgef4|Ecrg4|Fgg|Ffar4|Pde8b|Myrip|Piwil4|Ildr2
negative regulation of coagulation	22	2.02811	6	Fga|Pdgfra|Serpine1|Procr|Thbd|Fgg
activated T cell proliferation	145	2.02811	4	Arg1|Igf1|Itgax|Itgb2
negative regulation of interleukin-6 production	182	2.02811	6	Aqp4|Cd84|Klf2|Cd200r1|Havcr2|Bank1
cellular response to chemical stress	88	2.01993	22	Aqp1|Cav1|Cdkn2a|Cyp1b1|Fabp1|Fos|Gch1|Hmox1|Il6|Jun|Lcn2|Anxa1|Mapt|Pdgfra|Prkg2|Psap|Snca|Vnn1|Mapk13|Slc7a11|Hk3|Rcsd1
mammary gland epithelium development	85	2.01971	8	Areg|Ccnd1|Cdkn2a|Esr1|Foxf1|Mst1|Hoxa5|Tbx3
negative regulation of NF-kappaB transcription factor activity	128	2.01971	5	Adora3|Cdkn2a|Cyp1b1|Acod1|Havcr2
Cytokines and Inflammatory Response	35	2.00757	3	Cxcl1|Il6|Cxcl3
Endogenous sterols	116	2.00757	3	Arnt2|Cyp1b1|Cyp7b1
antigen processing and presentation of exogenous peptide antigen	124	2.00757	3	Ctss|Fcgr2b|Fcgr3
epithelial structure maintenance	172	2.00757	3	Rbp4|Muc4|Piwil4
detection of external biotic stimulus	194	2.00757	3	Pglyrp1|Clec7a|Trem2
peptide cross-linking	202	2.00757	4	Dcn|Fn1|Anxa1|Tgm1
integrin activation	203	2.00757	4	Fn1|Cxcl13|Mzb1|Rasip1
positive regulation of leukocyte differentiation	45	2.00672	8	Adam8|Il6|Anxa1|Ccl3|Tyrobp|Vnn1|Trem2|Malt1
positive regulation of hemopoiesis	45	2.00672	8	Adam8|Il6|Anxa1|Ccl3|Tyrobp|Vnn1|Trem2|Malt1
Ovarian steroidogenesis	204	-2.0077	6	Adcy8|Bmp6|Cyp1b1|Igf1|Dlc1|Adcy4
Intracellular signaling by second messengers	96	-2.01299	9	Adcy8|Cd19|Fgfr4|Nr4a1|Kit|Kitl|Pdgfra|Adcy4|Prex2
hematopoietic progenitor cell differentiation	54	-2.01367	7	Flt1|Kdr|Kit|Pdgfra|Thsd1|Siglecg|Mir126a
Muscle contraction	131	-2.01367	7	Actc1|Npr1|Scn3a|Scn7a|Tnnc1|Atp1a2|Itga1
response to corticosteroid	104	-2.01721	9	Agtr1a|Aldh3a1|Aqp1|Areg|Bche|Cdo1|Il6|Anxa1|Fibin
negative regulation of blood circulation	55	-2.02272	3	Adra1a|Atp1a2|Pde5a
negative regulation of cell junction assembly	109	-2.02272	3	Ace|Acvrl1|Dlc1
myelination in peripheral nervous system	205	-2.02272	3	Pmp22|Prx|Sh3tc2
peripheral nervous system axon ensheathment	205	-2.02272	3	Pmp22|Prx|Sh3tc2
purine-containing compound biosynthetic process	43	-2.02724	7	Adcy8|Npr1|Snca|Impdh1|Gucy1b1|Gucy1a1|Adcy4
positive regulation of ossification	48	-2.03342	6	Bmp6|Bmpr2|Sox11|Tacr1|Scube2|Fam20c
catecholamine metabolic process	153	-2.03342	4	Agtr1a|Npr1|Snca|Cyp2d22
catechol-containing compound metabolic process	153	-2.03342	4	Agtr1a|Npr1|Snca|Cyp2d22
regulation of microtubule polymerization or depolymerization	152	-2.03681	5	Cav1|Cdh5|Mapt|Stmn2|Snca
negative regulation of transmembrane receptor protein serine/threonine kinase signaling pathway	21	-2.0489	6	Cav1|Cav2|Eng|Smad6|Tgfbr3|Il17rd
regulation of systemic arterial blood pressure	161	-2.0489	6	Ace|Adra1a|Adrb3|Agtr1a|Bmpr2|Eng
sterol homeostasis	192	-2.0567	5	Cav1|Fabp3|Fgfr4|Lipg|Gpihbp1
positive regulation of blood vessel endothelial cell migration	11	-2.05968	7	Gata2|Hmox1|Igf1|Kdr|Anxa1|Ets1|Jcad
dopamine transport	201	-2.05968	4	Kcna2|Slc6a2|Snca|Syt10
regulation of vascular endothelial growth factor receptor signaling pathway	120	-2.06241	3	Fzd4|Kdr|Tek
developmental maturation	198	-2.06974	11	Cdh5|Ednrb|Gata2|Hoxa5|Kdr|Klf2|Pmp22|Sox18|Reck|Pde3a|Arhgef15
regulation of heart growth	154	-2.07687	8	Gja1|Igf1|Meis1|Rbp4|Tbx2|Tgfbr3|Wnt2|Pi16
regulation of protein dephosphorylation	160	-2.07687	5	Cdh5|Dlc1|Ppp4r4|Itga1|Ppp1r16b
cholesterol homeostasis	192	-2.07687	5	Cav1|Fabp3|Fgfr4|Lipg|Gpihbp1
muscle adaptation	55	-2.08169	6	Adra1a|Tnnc1|Pi16|Myh7|Gsn|Pde5a
negative regulation of chemotaxis	34	-2.08651	6	Ccl12|Sema3c|Sema6a|Cxcl13|Mmp28|Sema6d
regulation of systemic arterial blood pressure mediated by a chemical signal	161	-2.08651	4	Ace|Adra1a|Adrb3|Agtr1a
megakaryocyte differentiation	193	-2.08651	4	Gata2|Kit|Meis1|Mturn
regulation of lipid localization	70	-2.08692	8	Agtr1a|Bmp6|Cav1|Fabp3|Igfbp3|Lipg|Snca|Lrat
skeletal muscle tissue development	127	-2.08692	8	Cav1|Cav2|Fos|Nr4a1|Pax5|Pmp22|Sox11|Tcf21
purine nucleotide biosynthetic process	43	-2.09686	7	Adcy8|Npr1|Snca|Impdh1|Gucy1b1|Gucy1a1|Adcy4
lipid export from cell	107	-2.09733	9	Agtr1a|Bmp6|Fzd4|Gja1|Igfbp3|Snca|Spp1|Ptges|Ecrg4
regulation of mitochondrial fission	44	-2.10365	3	Dcn|Kdr|Mapt
negative regulation of heart contraction	55	-2.10365	3	Adra1a|Atp1a2|Pde5a
response to dexamethasone	104	-2.10365	3	Agtr1a|Aqp1|Fibin
melanocyte differentiation	146	-2.10365	3	Ednrb|Kit|Kitl
regulation of receptor recycling	153	-2.10365	3	Agtr1a|Gria1|Snca
negative regulation of systemic arterial blood pressure	161	-2.10365	3	Adra1a|Adrb3|Bmpr2
positive regulation of transforming growth factor beta receptor signaling pathway	196	-2.10365	3	Tgfbr3|Npnt|Itga8
positive regulation of cellular response to transforming growth factor beta stimulus	196	-2.10365	3	Tgfbr3|Npnt|Itga8
embryonic organ morphogenesis	119	-2.10683	11	Eng|Gata2|Foxf1|Hoxa5|Pax5|Pdgfra|Sox11|Tbx2|Tbx3|Tcf21|Itga8
calcium ion transport	153	-2.1106	25	Ace|Adra1a|Agtr1a|Cav1|Cd19|Ms4a1|Cd84|Ccr5|Gja1|Glp1r|Gsto1|Igf1|Lgals3|Serpine1|Ccl12|Ccl4|Snca|Stc2|Aplnr|Ramp2|Calcrl|Kcne3|Tspan13|Mcoln2|Atp1a2
Breast cancer	84	-2.11114	12	Ccnd1|Cdkn1a|Esr1|Fos|Fzd4|Igf1|Jun|Kit|Notch4|Wnt2|Wnt7b|Dll4
hydrogen peroxide metabolic process	32	-2.11392	4	Hba-a1|Hbb-b1|Hbb-b2|Snca
negative regulation of Ras protein signal transduction	101	-2.11392	4	Adra1a|Dlc1|Rasip1|Arap3
ventricular septum development	21	-2.11809	5	Bmpr2|Smad6|Sox11|Tbx3|Tgfbr3
Aldosterone synthesis and secretion	43	-2.11809	5	Adcy8|Agtr1a|Nr4a1|Npr1|Adcy4
ribose phosphate biosynthetic process	43	-2.14008	7	Adcy8|Npr1|Snca|Impdh1|Gucy1b1|Gucy1a1|Adcy4
digestive tract morphogenesis	119	-2.14193	6	Foxf1|Pdgfra|Sox11|Tcf21|Trp63|Agr2
positive regulation of cardiac muscle cell proliferation	154	-2.14655	3	Tbx2|Tgfbr3|Wnt2
pharyngeal system development	200	-2.14655	3	Bmpr2|Ripply3|Adgrf5
development of primary female sexual characteristics	54	-2.14943	10	Ereg|Esr1|Fzd4|Kdr|Kit|Kitl|Pdgfra|Serpine1|Zfx|Lhfpl2
G alpha (s) signalling events	68	-2.14943	6	Adrb3|Glp1r|Vipr2|Ramp2|Calcrl|Pde3a
Oxytocin signaling pathway	43	-2.15474	7	Adcy8|Fos|Jun|Npr1|Gucy1b1|Gucy1a1|Adcy4
anatomical structure maturation	198	-2.15851	10	Cdh5|Ednrb|Gata2|Hoxa5|Kdr|Klf2|Pmp22|Sox18|Reck|Pde3a
response to glucocorticoid	104	-2.16054	9	Agtr1a|Aldh3a1|Aqp1|Areg|Bche|Cdo1|Il6|Anxa1|Fibin
camera-type eye morphogenesis	89	-2.16952	7	Aqp1|Cfh|Flt1|Kdr|Meis1|Sox11|Tbx2
trabecula morphogenesis	12	-2.17057	4	Eng|Tek|Tgfbr3|Dll4
negative regulation of endothelial cell migration	136	-2.17057	4	Acvrl1|Dcn|Dll4|Stard13
regulation of striated muscle contraction	55	-2.18224	5	Adra1a|Cav1|Atp1a2|Myh7|Pde5a
stem cell proliferation	155	-2.18224	5	Ace|Kitl|Sox11|Sox18|Tbx3
Focal Adhesion-PI3K-Akt-mTOR-signaling pathway	38	-2.18316	21	Cdkn1a|Fgfr4|Flt1|Fn1|Igf1|Itga7|Itgax|Itgb2|Kdr|Kit|Lama4|Kitl|Osmr|Pdgfra|Spp1|Tek|Tnc|Vtn|Vwf|Itga8|Pik3r5
kidney development	117	-2.18316	11	Ace|Agtr1a|Aqp1|Bmp6|Cfh|Smad6|Pdgfra|Tcf21|Tek|Npnt|Itga8
synapse assembly	67	-2.18889	8	Mapt|Snca|Adgre5|Clstn2|Amigo2|Pcdh17|Gpm6a|Colq
negative regulation of axon extension involved in axon guidance	34	-2.19124	3	Sema3c|Sema6a|Sema6d
Integrin signaling	53	-2.19124	6	Fga|Fn1|Rasgrp2|Vwf|Rapgef4|Fgg
cellular response to cadmium ion	138	-2.19124	5	Fos|Hmox1|Jun|Mt2|Gsn
negative regulation of oxidoreductase activity	148	-2.19124	5	Gla|Cav1|Eng|Hp|Snca
peptidyl-tyrosine autophosphorylation	148	-2.19124	3	Ace|Cav1|Kdr
protein-containing complex remodeling	192	-2.19124	3	Lipg|Gpihbp1|Abca5
Oxytocin signaling pathway	43	-2.19949	7	Adcy8|Fos|Jun|Npr1|Gucy1b1|Gucy1a1|Adcy4
regulation of lipid kinase activity	117	-2.19987	4	Cd19|Flt1|Pdgfra|Tek
regulation of cardiac muscle cell proliferation	154	-2.19987	6	Gja1|Meis1|Rbp4|Tbx2|Tgfbr3|Wnt2
negative regulation of epithelial cell differentiation	191	-2.19987	6	Acvrl1|Cav1|Ccnd1|Notch4|Tbx3|Trp63
female gonad development	54	-2.20223	6	Fzd4|Kdr|Kit|Kitl|Pdgfra|Zfx
cellular response to inorganic substance	46	-2.20343	16	Adcy8|Aqp1|Bmp6|Fn1|Fos|Hmox1|Jun|Mt2|Lgmn|Rasgrp2|Snca|Trf|Syt10|Aoc1|Syt12|Gsn
positive regulation of protein serine/threonine kinase activity	51	-2.2115	21	Adam8|Ccnd1|Flt1|Fzd4|Igf1|Igfbp6|Kit|Ltf|Kitl|Snca|Trf|Wnt7b|Gadd45g|Gdf15|Map4k2|Psrc1|Dipk2a|Itga1|Cxcl17|Pde5a|Pik3r5
nephron development	117	-2.21468	7	Agtr1a|Aqp1|Cfh|Pdgfra|Tcf21|Tek|Npnt
ventricular septum morphogenesis	21	-2.22984	4	Bmpr2|Sox11|Tbx3|Tgfbr3
lung epithelium development	64	-2.22984	7	Fgfr4|Hoxa5|Igf1|Klf2|Wnt2|Wnt7b|Agr2
steroid hormone secretion	107	-2.23787	3	Agtr1a|Bmp6|Fzd4
Novel Jun-Dmp1 Pathway	138	-2.23787	5	Ccnd1|Cdkn2a|Fos|Jun|Ets1
catechol-containing compound biosynthetic process	153	-2.23787	3	Agtr1a|Snca|Cyp2d22
catecholamine biosynthetic process	153	-2.23787	3	Agtr1a|Snca|Cyp2d22
positive regulation of systemic arterial blood pressure	161	-2.23787	3	Ace|Adra1a|Eng
reflex	196	-2.23787	3	Adra1a|Pmp22|Npnt
contractile actin filament bundle assembly	156	-2.23842	6	Dlc1|Tmeff2|Limch1|Kank3|Kank4|Arhgef15
stress fiber assembly	156	-2.23842	6	Dlc1|Tmeff2|Limch1|Kank3|Kank4|Arhgef15
ribonucleotide biosynthetic process	43	-2.24545	7	Adcy8|Npr1|Snca|Impdh1|Gucy1b1|Gucy1a1|Adcy4
female sex differentiation	54	-2.24545	13	Ereg|Esr1|Fzd4|Kdr|Kit|Kitl|Pdgfra|Serpine1|Rbp4|Tbx3|Trp63|Zfx|Lhfpl2
regulation of cardiac muscle tissue growth	154	-2.24936	8	Gja1|Igf1|Meis1|Rbp4|Tbx2|Tgfbr3|Wnt2|Pi16
striated muscle cell proliferation	154	-2.24936	5	Meis1|Tbx2|Tgfbr3|Wnt2|Dipk2a
regulation of protein polymerization	152	-2.25122	9	Cav1|Cdh5|Mapt|Stmn2|Snca|Kank3|Cdc42ep2|Gsn|Kank4
epithelial to mesenchymal transition	12	-2.26105	7	Acvrl1|Eng|Notch4|Tgfbr3|Wnt2|Tmem100|Il17rd
negative regulation of protein-containing complex assembly	152	-2.26105	7	Cdh5|Smad6|Stmn2|Snca|Kank3|Gsn|Kank4
microtubule polymerization	152	-2.27243	5	Cav1|Cdh5|Mapt|Stmn2|Snca
sensory perception of pain	126	-2.27679	14	Ace|Aqp1|Ctss|Ednrb|Kcna2|Fabp5|Prx|Scn3a|Ccl2|Tacr1|Acpp|Ptges|Tmem100|Fcgr4
cell-cell adhesion mediated by cadherin	30	-2.28658	3	Bmp6|Cdh5|Notch4
aortic valve development	62	-2.28658	3	Bmpr2|Smad6|Tie1
Signaling by BMP	62	-2.28658	3	Acvrl1|Bmpr2|Smad6
regulation of establishment or maintenance of cell polarity	152	-2.28658	3	Cdh5|Tek|Gsn
protein-lipid complex remodeling	192	-2.28658	3	Lipg|Gpihbp1|Abca5
plasma lipoprotein particle remodeling	192	-2.28658	3	Lipg|Gpihbp1|Abca5
definitive hemopoiesis	193	-2.28658	3	Gata2|Meis1|Tgfbr3
regulation of actin filament bundle assembly	156	-2.29429	6	Dlc1|Tmeff2|Limch1|Kank3|Kank4|Arhgef15
cAMP-mediated signaling	83	-2.29587	5	Adcy8|Glp1r|Aplnr|Pde3a|Rapgef4
cellular response to calcium ion	138	-2.29587	5	Adcy8|Fos|Jun|Rasgrp2|Syt10
coronary vasculature development	189	-2.29587	5	Ace|Smad6|Tgfbr3|Aplnr|Prickle1
regulation of nervous system development	134	-2.31317	16	Ace|Bmpr2|Hes2|Kdr|Kit|Mapt|Qk|Sema3c|Sema6a|Sox11|Wnt2|Adgre5|Dll4|Clstn2|Amigo2|Sema6d
positive regulation of pathway-restricted SMAD protein phosphorylation	21	-2.32413	4	Acvrl1|Bmp6|Bmpr2|Eng
cytosolic calcium ion transport	153	-2.32504	8	Adra1a|Agtr1a|Cav1|Cd19|Ms4a1|Glp1r|Snca|Aplnr
Breast cancer	84	-2.3412	12	Ccnd1|Cdkn1a|Esr1|Fos|Fzd4|Igf1|Jun|Kit|Notch4|Wnt2|Wnt7b|Dll4
positive regulation of endothelial cell migration	11	-2.35214	10	Bmpr2|Gata2|Hmox1|Igf1|Kdr|Anxa1|Lgmn|Tek|Ets1|Jcad
regulation of actomyosin structure organization	156	-2.35214	6	Dlc1|Tmeff2|Limch1|Kank3|Kank4|Arhgef15
Neuroactive ligand-receptor interaction	68	-2.37677	11	Adra1a|Adrb3|Agtr1a|S1pr4|Ednrb|Glp1r|Gria1|Ptgfr|Vipr2|Aplnr|Calcrl
regulation of protein autophosphorylation	148	-2.39096	4	Ace|Cav1|Eng|Jun
angiogenesis involved in wound healing	22	-2.39102	5	Gata2|Hpse|Kdr|Serpine1|Stard13
regulation of cellular response to vascular endothelial growth factor stimulus	44	-2.39102	3	Dcn|Sema6a|Jcad
male genitalia development	181	-2.39102	3	Bmp6|Pdgfra|Tbx3
purine ribonucleotide biosynthetic process	43	-2.39109	7	Adcy8|Npr1|Snca|Impdh1|Gucy1b1|Gucy1a1|Adcy4
Signaling pathways regulating pluripotency of stem cells	94	-2.39109	7	Bmpr2|Fgfr4|Fzd4|Lifr|Meis1|Tbx3|Wnt2
cognition	106	-2.39724	22	Adcy8|Bche|Casp1|Chl1|Cyp7b1|Glp1r|Gria1|Igf1|Jun|Kit|Mapt|Lgmn|S100b|Tacr1|Slc7a11|Mfsd2a|Atp1a2|Synpo|Amph|Pde8b|Itga8|Pde5a
pattern specification process	12	-2.41526	15	Acvrl1|Bmpr2|Eng|Fgfr4|Hes2|Foxf1|Hoxa5|Smad6|Meis1|Sema3c|Tbx2|Tbx3|Wnt2|Dll4|Ripply3
negative regulation of protein modification process	180	-2.42117	16	Cav1|Eng|Igfbp3|Jun|Smad6|Gbp4|Mapt|Pax5|Ptprb|Snca|Sh3bp5|Fendrr|Rasip1|Ppp4r4|Ppp1r16b|Bex4
negative regulation of cell differentiation	176	-2.44126	36	Acvrl1|Areg|C1qc|Cav1|Ccnd1|Cdkn2a|Ccr5|Ednrb|Ereg|Gata2|Hoxa5|Igf1|Lmo2|Anxa1|Smad6|Meis1|Notch4|S100b|Ccl9|Sema3c|Sema6a|Sox11|Tbx3|Tgfbr3|Pglyrp1|Trp63|Wnt7b|Tacstd2|Tmem176b|Tmem176a|Pi16|Lrrc17|Prickle1|Il17rd|Sema6d|Abca5
negative regulation of transforming growth factor beta receptor signaling pathway	21	-2.44472	5	Cav1|Cav2|Smad6|Tgfbr3|Il17rd
negative regulation of cytoskeleton organization	152	-2.45669	8	Cdh5|Stmn2|Snca|Dlc1|Tmeff2|Kank3|Gsn|Kank4
negative regulation of supramolecular fiber organization	152	-2.45669	8	Cdh5|Stmn2|Snca|Dlc1|Tmeff2|Kank3|Gsn|Kank4
Signaling pathways regulating pluripotency of stem cells	94	-2.45985	7	Bmpr2|Fgfr4|Fzd4|Lifr|Meis1|Tbx3|Wnt2
Melanogenesis	150	-2.47504	20	Adcy8|Plin2|Cfd|Adora3|Gla|Alas2|Cdkn2a|Clu|Ednrb|Fzd4|Kif1a|Kit|Kitl|Lgmn|Wnt2|Wnt7b|Aplnr|Calml3|Arl4d|Adcy4
renal system development	117	-2.47841	12	Ace|Agtr1a|Aqp1|Bmp6|Cfh|Foxf1|Smad6|Pdgfra|Tcf21|Tek|Npnt|Itga8
Pathways in cancer	96	-2.47848	14	Adcy8|Agtr1a|Ednrb|Fos|Fzd4|Jun|Kit|Lama4|Kitl|Pdgfra|Ptgfr|Rasgrp2|Wnt2|Adcy4
cell-cell adhesion via plasma-membrane adhesion molecules	111	-2.48209	9	Cdh5|Sell|Pcdh12|Clstn2|Pcdh18|Pcdh1|Amigo2|Pcdh17|Hmcn1
regulation of supramolecular fiber organization	152	-2.48302	13	Cav1|Cdh5|Mapt|Stmn2|Snca|Dlc1|Tmeff2|Limch1|Kank3|Cdc42ep2|Gsn|Kank4|Arhgef15
regulation of blood circulation	7	-2.48731	17	Adra1a|Agtr1a|Bmpr2|Cav1|Fga|Gch1|Gja1|Glp1r|Smad6|Tacr1|Tbxas1|Kcne3|Atp1a2|Fgg|Myh7|Dock4|Pde5a
urogenital system development	71	-2.49268	26	Ace|Agtr1a|Aqp1|Bmp6|Cfh|Cyp7b1|Esr1|Gata2|Foxf1|Igf1|Anxa1|Smad6|Pdgfra|Psap|Rbp4|Slc5a1|Spp1|Tcf21|Tek|Tnc|Trp63|Wnt7b|Tacstd2|Basp1|Npnt|Itga8
roof of mouth development	119	-2.49549	6	Pdgfra|Sox11|Tbx2|Tbx3|Tcf21|Tgfbr3
organ growth	154	-2.49573	9	Adra1a|Kdr|Meis1|Pdgfra|Tbx2|Tgfbr3|Wnt2|Dipk2a|Pi16
dopamine metabolic process	153	-2.49787	4	Agtr1a|Npr1|Snca|Cyp2d22
Signaling by Rho GTPases, Miro GTPases and RHOBTB3	81	-2.50194	19	Actc1|Cav1|Cavin1|Stmn2|Dlc1|Ppp1r14a|Cdc42ep2|Amigo2|Arap3|Prex2|Arhgap29|Fgd5|Stard8|Dock4|Pde5a|Stard13|Arhgef15|Tubb1|H2bc24
negative regulation of cellular component organization	152	-2.50586	21	Ace|Acvrl1|Bmp6|Cav1|Cdh5|Smad6|Mapt|Pax5|Pmp22|Stmn2|Sema3c|Sema6a|Snca|Dlc1|Tmeff2|Fendrr|Kank3|Sema6d|Gsn|Kank4|Arhgef15
positive regulation of cell migration involved in sprouting angiogenesis	11	-2.5063	5	Gata2|Hmox1|Kdr|Anxa1|Jcad
regulation of vascular endothelial growth factor signaling pathway	44	-2.5063	3	Dcn|Sema6a|Jcad
activation of adenylate cyclase activity	68	-2.5063	3	Adrb3|Vipr2|Adcy4
response to muscle stretch	138	-2.5063	3	Fos|Jun|Gsn
actomyosin structure organization	156	-2.52329	9	Actc1|Pdgfra|Dlc1|Tmeff2|Limch1|Kank3|Pgm5|Kank4|Arhgef15
regulation of lipid transport	70	-2.53392	8	Agtr1a|Bmp6|Cav1|Fabp3|Igfbp3|Lipg|Snca|Lrat
cell-substrate junction organization	109	-2.53877	6	Acvrl1|Kdr|Tek|Dlc1|Thsd1|Limch1
regulation of cell-substrate junction organization	109	-2.55265	5	Acvrl1|Kdr|Tek|Dlc1|Limch1
drug metabolic process	166	-2.55265	5	Cyp2e1|Dpep1|Fmo1|Fmo2|Cyp2d22
response to hormone	104	-2.56412	41	Adcy8|Adra1a|Agtr1a|Aldh3a1|Aqp1|Areg|Bche|Cav1|Cav2|Ccnd1|Cdo1|Socs3|Cyp7b1|Ednrb|Esr1|Cfb|Hmox1|Nr4a1|Igf1|Il6|Acod1|Kit|Lmo2|Anxa1|Ptgfr|Rbp4|Serpina1b|Spp1|Tacr1|Tcf21|Tek|Tgfbr3|Timp1|Trp63|Gdf15|Pdk4|Ramp2|Fibin|Mzb1|Atp1a2|Mir126a
negative regulation of smooth muscle contraction	55	-2.5687	3	Calcrl|Gucy1a1|Dock4
negative regulation of vascular permeability	99	-2.5687	3	Cldn5|Ramp2|Pde3a
positive regulation of protein dephosphorylation	160	-2.57412	6	Cdh5|Dlc1|Ppp1r14d|Itga1|Cd300a|Ppp1r16b
Neuroactive ligand-receptor interaction	68	-2.5779	11	Adra1a|Adrb3|Agtr1a|S1pr4|Ednrb|Glp1r|Gria1|Ptgfr|Vipr2|Aplnr|Calcrl
Cardiac muscle contraction	55	-2.58317	6	Actc1|Cox8b|Tnnc1|Cox4i2|Atp1a2|Myh7
regulation of stress fiber assembly	156	-2.60581	6	Dlc1|Tmeff2|Limch1|Kank3|Kank4|Arhgef15
developmental growth	115	-2.61022	44	Adra1a|Adrb3|Areg|Azgp1|Bmpr2|Cdkn1a|Ccr5|Dclk1|Ereg|Esr1|Fn1|Gja1|Mst1|Hoxa5|Igf1|Kdr|Klf2|Anxa1|Meis1|Mapt|Pdgfra|Serpine1|Pmp22|Lgmn|Psap|Rbp4|Sema3c|Sema6a|Stc2|Tbx2|Tgfbr3|Tnc|Wnt2|Wnt7b|Zfx|Agr2|Gdf15|Nrn1|Fendrr|Dipk2a|Pi16|Mfsd2a|Sema6d|Colq
Signaling by Rho GTPases	81	-2.61064	19	Actc1|Cav1|Cavin1|Stmn2|Dlc1|Ppp1r14a|Cdc42ep2|Amigo2|Arap3|Prex2|Arhgap29|Fgd5|Stard8|Dock4|Pde5a|Stard13|Arhgef15|Tubb1|H2bc24
positive regulation of cell development	134	-2.6118	13	Ace|Bmpr2|Cdh5|Cldn5|Kdr|Kit|Mapt|Qk|Sox11|Wnt2|Pde3a|Lims2|Pde5a
cardiac atrium development	12	-2.61389	4	Bmpr2|Eng|Wnt2|Dll4
regulation of phosphatidylinositol 3-kinase activity	117	-2.61389	4	Cd19|Flt1|Pdgfra|Tek
Platelet activation	43	-2.62466	13	Adcy8|Fga|Prkg2|Ptgir|Rasgrp2|Tbxas1|Vwf|Mapk13|Gucy1b1|Gucy1a1|Fgg|Adcy4|Pik3r5
Ras signaling pathway	54	-2.65329	10	Fgfr4|Flt1|Kdr|Kit|Kitl|Pdgfra|Ptgfr|Rasgrp2|Tek|Ets1
calcium ion transport into cytosol	153	-2.66413	8	Adra1a|Agtr1a|Cav1|Cd19|Ms4a1|Glp1r|Snca|Aplnr
heart process	55	-2.66659	10	Ace|Actc1|Adra1a|Cav1|Glp1r|Tnnc1|Atp1a2|Myh7|Gsn|Pde5a
cardiac muscle cell proliferation	154	-2.66855	5	Meis1|Tbx2|Tgfbr3|Wnt2|Dipk2a
Endocrine resistance	84	-2.67552	12	Adcy8|Ccnd1|Cdkn1a|Cdkn2a|Esr1|Fos|Igf1|Jun|Notch4|Mapk13|Dll4|Adcy4
Endocrine resistance	84	-2.67552	12	Adcy8|Ccnd1|Cdkn1a|Cdkn2a|Esr1|Fos|Igf1|Jun|Notch4|Mapk13|Dll4|Adcy4
cell-substrate junction assembly	109	-2.67552	6	Acvrl1|Kdr|Tek|Dlc1|Thsd1|Limch1
epithelial tube branching involved in lung morphogenesis	64	-2.69701	7	Ctsd|Foxf1|Hoxa5|Pdgfra|Tnc|Wnt2|Ctsz
regulation of focal adhesion assembly	109	-2.69889	5	Acvrl1|Kdr|Tek|Dlc1|Limch1
regulation of cell-substrate junction assembly	109	-2.69889	5	Acvrl1|Kdr|Tek|Dlc1|Limch1
positive regulation of calcium ion transport into cytosol	153	-2.69889	5	Agtr1a|Cav1|Cd19|Snca|Aplnr
Biosynthesis of specialized proresolving mediators (SPMs)	166	-2.7048	3	Cyp2e1|Hpgd|Cyp2d22
regulation of pathway-restricted SMAD protein phosphorylation	21	-2.72981	5	Acvrl1|Bmp6|Bmpr2|Eng|Smad6
glomerulus development	117	-2.72981	5	Aqp1|Cfh|Pdgfra|Tcf21|Tek
lipid localization	70	-2.7402	33	Ace|Plin2|Agtr1a|Bmp6|Cav1|Fabp3|Fabp1|Fzd4|Gja1|Igfbp3|Fabp5|Lipg|Anxa1|Pla2g2d|Psap|Rbp4|Msr1|Snca|Spp1|Slc7a11|Ptges|Gpihbp1|Pitpnc1|Stra6l|Mfsd2a|Ecrg4|Lrat|Slco1a5|Abca8a|Abca5|Plscr4|Atp10b|Smim22
endocardial cushion morphogenesis	12	-2.7405	4	Acvrl1|Eng|Tbx2|Tmem100
axon extension involved in axon guidance	34	-2.7405	4	Bmpr2|Sema3c|Sema6a|Sema6d
neuron projection extension involved in neuron projection guidance	34	-2.7405	4	Bmpr2|Sema3c|Sema6a|Sema6d
negative regulation of actin filament bundle assembly	156	-2.7405	4	Dlc1|Tmeff2|Kank3|Kank4
calcium-mediated signaling	40	-2.74238	18	Adora3|Agtr1a|Bst1|Ccr5|Ednrb|Igf1|Kdr|Mapt|Ptgfr|Ccl20|Ccl4|Tmem100|Calml3|Trem2|Gprc6a|Cxcr1|Siglecg|Ackr4
Hypertrophic cardiomyopathy (HCM)	131	-2.74808	6	Ace|Actc1|Tnnc1|Itga1|Myh7|Itga8
epithelial cell apoptotic process	53	-2.76359	14	Bmpr2|Cdh5|Fga|Gata2|Mst1|Hmox1|Igf1|Kdr|Serpine1|Ccl12|Tek|Ramp2|Fgg|Gsn
positive regulation of epithelial cell migration	11	-2.76758	15	Aqp1|Bmpr2|Gata2|Has2|Hmox1|Igf1|Jun|Kdr|Anxa1|Serpine1|Lgmn|Tacr1|Tek|Ets1|Jcad
Insulin secretion	83	-2.77294	6	Adcy8|Glp1r|Map4k2|Rapgef4|Atp1a2|Adcy4
morphogenesis of an endothelium	136	-2.77943	4	Acvrl1|Itgax|Dll4|Stard13
endothelial tube morphogenesis	136	-2.77943	4	Acvrl1|Itgax|Dll4|Stard13
Biosynthesis of DHA-derived SPMs	166	-2.77943	3	Cyp2e1|Hpgd|Cyp2d22
positive regulation of cell junction assembly	67	-2.78428	7	Cav1|Cldn5|Kdr|Tek|Adgre5|Clstn2|Amigo2
regulation of epithelial cell differentiation	30	-2.78534	8	Acvrl1|Bmp6|Cav1|Cdh5|Cldn5|Notch4|Tbx3|Tmem100
heart trabecula morphogenesis	12	-2.78536	4	Eng|Tek|Tgfbr3|Dll4
heart contraction	55	-2.78998	10	Ace|Actc1|Adra1a|Cav1|Glp1r|Tnnc1|Atp1a2|Myh7|Gsn|Pde5a
learning or memory	106	-2.79901	20	Adcy8|Bche|Casp1|Cyp7b1|Glp1r|Gria1|Igf1|Jun|Kit|Mapt|Lgmn|S100b|Tacr1|Slc7a11|Atp1a2|Synpo|Amph|Pde8b|Itga8|Pde5a
heart growth	154	-2.80519	7	Adra1a|Meis1|Tbx2|Tgfbr3|Wnt2|Dipk2a|Pi16
negative regulation of cysteine-type endopeptidase activity	25	-2.8237	10	Aqp1|Dpep1|Fabp1|Nr4a1|Igf1|Il6|Ltf|Snca|Sfn|Fcmr
negative regulation of smooth muscle cell proliferation	18	-2.82628	9	Cav1|Cdkn1a|Esr1|Hmox1|Igfbp3|Npr1|Ptgir|Vipr2|Ndrg2
cardiac atrium morphogenesis	12	-2.83169	4	Bmpr2|Eng|Wnt2|Dll4
regulation of vasculogenesis	140	-2.85919	3	Kdr|Ramp2|Tmem100
adult heart development	162	-2.85919	4	Adra1a|Gja1|Aplnr|Myh7
pri-miRNA transcription by RNA polymerase II	138	-2.85975	5	Fos|Gata2|Jun|Smad6|Ets1
negative regulation of muscle cell apoptotic process	144	-2.85975	5	Agtr1a|Cav1|Lifr|Qk|Dipk2a
Focal Adhesion	38	-2.869	18	Cav1|Cav2|Ccnd1|Flt1|Fn1|Igf1|Itga7|Itgax|Itgb2|Jun|Lama4|Pdgfra|Spp1|Tnc|Vtn|Vwf|Itga8|Pik3r5
Calcium signaling pathway	96	-2.869	9	Adcy8|Adra1a|Adrb3|Agtr1a|Ednrb|Pdgfra|Ptgfr|Tnnc1|Adcy4
ECM-receptor interaction	38	-2.87592	10	Fn1|Itga7|Lama4|Spp1|Tnc|Vtn|Vwf|Itga1|Npnt|Itga8
negative regulation of protein polymerization	152	-2.87592	6	Cdh5|Stmn2|Snca|Kank3|Gsn|Kank4
regulation of phospholipase C activity	101	-2.87957	4	Adra1a|Flt1|Pdgfra|Dlc1
positive regulation of lipid kinase activity	117	-2.87957	4	Cd19|Flt1|Pdgfra|Tek
response to drug	98	-2.89036	21	Adra1a|Aldh3a1|Bche|Casp1|Cdkn2a|Cyp2e1|Dpep1|F7|Fos|Jun|Kdr|Lcn2|Anxa1|Serpine1|Ccl4|Snca|Pde3a|Cyp2d22|Rnf149|Ppp1r14a|Aoc1
gland development	85	-2.89638	32	Areg|Cav1|Ccnd1|Cdkn2a|Cdo1|Cyp7b1|Elf3|Esr1|Gata2|Gja1|Foxf1|Mst1|Hmox1|Hoxa5|Hp|Igf1|Il6|Jun|Anxa1|Notch4|Pdgfra|Psap|Sema3c|Tbx2|Tbx3|Tcf21|Tgfbr3|Tnc|Trp63|Vtn|Vwf|Lims2
Calcium signaling pathway	96	-2.90182	9	Adcy8|Adra1a|Adrb3|Agtr1a|Ednrb|Pdgfra|Ptgfr|Tnnc1|Adcy4
Hypertrophic cardiomyopathy (HCM)	131	-2.9026	9	Ace|Actc1|Igf1|Il6|Itga7|Tnnc1|Itga1|Myh7|Itga8
membrane depolarization	158	-2.9026	9	Casp1|Cav1|Cdkn2a|Dcn|Gja1|Jun|Kdr|Scn3a|Scn7a
multicellular organismal signaling	91	-2.91404	8	Cav1|Gria1|Kcna2|Pmp22|Prx|Scn3a|Scn7a|Rapgef4
regulation of pri-miRNA transcription by RNA polymerase II	138	-2.92878	5	Fos|Gata2|Jun|Smad6|Ets1
positive regulation of dephosphorylation	160	-2.92878	5	Cdh5|Dlc1|Itga1|Npnt|Ppp1r16b
positive regulation of blood pressure	161	-2.92878	5	Ace|Adra1a|Agtr1a|Eng|Glp1r
regulation of axon extension involved in axon guidance	34	-2.9291	4	Bmpr2|Sema3c|Sema6a|Sema6d
embryonic digestive tract development	119	-2.9291	4	Foxf1|Pdgfra|Sox11|Tcf21
ECM-receptor interaction	38	-2.92967	10	Fn1|Itga7|Lama4|Spp1|Tnc|Vtn|Vwf|Itga1|Npnt|Itga8
negative regulation of synaptic transmission	83	-2.92967	6	Adcy8|Bche|Gria1|Mapt|Rapgef4|Pcdh17
focal adhesion assembly	109	-2.92967	6	Acvrl1|Kdr|Tek|Dlc1|Thsd1|Limch1
negative regulation of microtubule polymerization	152	-2.9448	3	Cdh5|Stmn2|Snca
dopamine biosynthetic process	153	-2.9448	4	Agtr1a|Gch1|Snca|Cyp2d22
Purine metabolism	43	-2.95196	9	Adcy8|Npr1|Impdh1|Gucy1b1|Pde3a|Gucy1a1|Adcy4|Pde8b|Pde5a
homophilic cell adhesion via plasma membrane adhesion molecules	111	-2.95808	7	Cdh5|Pcdh12|Clstn2|Pcdh18|Pcdh1|Amigo2|Hmcn1
Regulation of lipolysis in adipocytes	43	-2.96439	5	Adcy8|Adrb3|Npr1|Prkg2|Adcy4
regulation of endothelial cell apoptotic process	53	-2.96439	9	Cdh5|Fga|Gata2|Kdr|Serpine1|Ccl12|Tek|Ramp2|Fgg
Class B/2 (Secretin family receptors)	68	-2.96439	5	Glp1r|Vipr2|Adgre5|Ramp2|Calcrl
negative regulation of stress fiber assembly	156	-2.98038	4	Dlc1|Tmeff2|Kank3|Kank4
retina development in camera-type eye	89	-2.98601	9	Acvrl1|Cfd|Bmpr2|Cfh|Fzd4|Pdgfra|Dll4|Gpm6a|Arhgef15
mesenchyme morphogenesis	12	-3.00078	5	Acvrl1|Eng|Foxf1|Tbx2|Tmem100
regulation of stem cell proliferation	155	-3.00078	5	Ace|Kitl|Sox11|Sox18|Tbx3
sensory organ development	89	-3.00087	20	Acvrl1|Cfd|Aqp1|Bmp6|Bmpr2|Cfh|Flt1|Fzd4|Gata2|Jun|Kdr|Meis1|Pdgfra|Sox11|Tbx2|Dll4|Cytl1|Gpm6a|Itga8|Arhgef15
negative regulation of cysteine-type endopeptidase activity involved in apoptotic process	25	-3.01333	9	Aqp1|Dpep1|Fabp1|Nr4a1|Igf1|Il6|Snca|Sfn|Fcmr
Purine metabolism	43	-3.02057	9	Adcy8|Npr1|Impdh1|Gucy1b1|Pde3a|Gucy1a1|Adcy4|Pde8b|Pde5a
cardiac muscle tissue growth	154	-3.02735	7	Adra1a|Meis1|Tbx2|Tgfbr3|Wnt2|Dipk2a|Pi16
metanephric glomerulus development	117	-3.03714	3	Aqp1|Pdgfra|Tcf21
negative regulation of monooxygenase activity	148	-3.03714	4	Gla|Cav1|Eng|Snca
ventricular cardiac muscle tissue morphogenesis	12	-3.03798	5	Eng|Tgfbr3|Tnnc1|Dll4|Myh7
Malaria	32	-3.03798	9	Hba-a1|Hbb-b1|Hbb-b2|Il6|Itgb2|Ccl12|Ccl2|Hba-a2|Hbb-bs
blood vessel remodeling	136	-3.03798	5	Acvrl1|Bmpr2|Sema3c|Tgfbr3|Dll4
regulation of microtubule polymerization	152	-3.03798	5	Cav1|Cdh5|Mapt|Stmn2|Snca
transmembrane receptor protein tyrosine kinase signaling pathway	92	-3.04938	37	Areg|Cav2|Cd63|Socs3|Dcn|Ereg|Esr1|F3|F7|Fgfr4|Flt1|Fzd4|Gfra1|Igf1|Igfbp3|Igfbp6|Kdr|Kit|Pdgfra|Pigr|Lgmn|Ptgir|Ccl2|Sema6a|Snca|Tek|Tie1|Agr2|Gdf15|Pdk4|Adgre4|Clec14a|Mzb1|Fam20c|Itga1|Sh3tc2|Jcad
Cardiac muscle contraction	55	-3.07125	6	Actc1|Cox8b|Tnnc1|Cox4i2|Atp1a2|Myh7
regulation of cysteine-type endopeptidase activity involved in apoptotic process	25	-3.07419	19	Aqp1|Casp1|Cdkn2a|Ctsd|Dpep1|F3|Fabp1|Nr4a1|Igf1|Il6|Snca|Sox7|Tnfsf10|Trp63|Dlc1|Sfn|Fcmr|Gsn|Malt1
establishment of endothelial barrier	30	-3.07601	5	Cdh5|Cldn5|Eng|Sox18|Ppp1r16b
TGF Beta Signaling Pathway	138	-3.07601	5	Eng|Fos|Jun|Smad6|Tgfbr3
positive regulation of phospholipase C activity	101	-3.0887	4	Adra1a|Flt1|Pdgfra|Dlc1
positive regulation of phosphatidylinositol 3-kinase activity	117	-3.0887	4	Cd19|Flt1|Pdgfra|Tek
basement membrane organization	127	-3.0887	4	Cav1|Cav2|Pmp22|Ramp2
action potential	91	-3.09174	8	Adra1a|Cav1|Gria1|Kcna2|Pmp22|Scn3a|Scn7a|Rapgef4
Purine metabolism	43	-3.10931	9	Adcy8|Npr1|Impdh1|Gucy1b1|Pde3a|Gucy1a1|Adcy4|Pde8b|Pde5a
positive regulation of cellular component biogenesis	67	-3.1097	18	Aqp1|Cav1|Cdh5|Cldn5|Kdr|Kit|Mapt|Snca|Tek|Adgre5|Clstn2|Rasip1|Limch1|Cdc42ep2|Amigo2|Gsn|Gpm6a|Arhgef15
digestive system development	119	-3.1124	8	Ednrb|Foxf1|Hoxa5|Kit|Pdgfra|Sox11|Tbx2|Tcf21
negative regulation of protein autophosphorylation	148	-3.13731	3	Cav1|Eng|Jun
regulation of Ras protein signal transduction	81	-3.14315	11	Adra1a|Kitl|Cyth3|Dlc1|Rasip1|Arap3|Prex2|Fgd5|Stard8|Stard13|Arhgef15
cardiac cell development	24	-3.14826	7	Actc1|Adra1a|Smad6|Pdgfra|Tbx3|Tgfbr3|Pi16
endocrine process	107	-3.14826	11	Ace|Agtr1a|Aqp1|Bmp6|Fgfr4|Fzd4|Gja1|Tacr1|Tbx3|Ecrg4|Hcar2
muscle cell apoptotic process	144	-3.14826	7	Agtr1a|Cav1|Eng|Igfbp3|Lifr|Qk|Dipk2a
phosphatidylinositol 3-kinase signaling	120	-3.15432	8	Dcn|Flt1|Kdr|Tek|Slc9a3r2|Dipk2a|Prex2|Ppp1r16b
endothelial cell development	30	-3.16158	6	Cdh5|Cldn5|Eng|Notch4|Sox18|Ppp1r16b
positive regulation of lipid metabolic process	117	-3.16422	9	Agtr1a|Bmp6|Cd19|Fabp3|Fabp1|Flt1|Pdgfra|Tek|Adgrf5
regulation of phosphatidylinositol 3-kinase signaling	120	-3.17331	7	Dcn|Flt1|Kdr|Tek|Slc9a3r2|Dipk2a|Ppp1r16b
regulation of lipid metabolic process	117	-3.18075	14	Agtr1a|Bmp6|Cav1|Cd19|Fabp3|Fabp1|Fgfr4|Flt1|Kit|Pdgfra|Snca|Tek|Pde8b|Adgrf5
striated muscle contraction	55	-3.18281	9	Actc1|Adra1a|Cav1|Tnnc1|Atp1a2|Myh7|Gsn|Synm|Pde5a
Malaria	32	-3.19545	9	Hba-a1|Hbb-b1|Hbb-b2|Il6|Itgb2|Ccl12|Ccl2|Hba-a2|Hbb-bs
regulation of erythrocyte differentiation	110	-3.19545	5	Gata2|Hbb-b2|Hoxa5|Lmo2|Ets1
positive regulation of cell-substrate adhesion	5	-3.19703	13	Edil3|Fn1|Has2|Foxf1|Kdr|Spp1|Tek|Vtn|Agr2|Ccl28|Npnt|Lims2|Abi3bp
protein autophosphorylation	54	-3.20291	11	Ace|Cav1|Eng|Fgfr4|Flt1|Jun|Kdr|Kit|Pdgfra|Prkg2|Tek
hydrogen peroxide catabolic process	32	-3.20563	4	Hba-a1|Hbb-b1|Hbb-b2|Snca
phasic smooth muscle contraction	146	-3.20563	4	Ednrb|Kit|Tbx2|Tbx3
lipid transport	70	-3.22646	32	Ace|Plin2|Agtr1a|Bmp6|Cav1|Fabp3|Fabp1|Fzd4|Gja1|Igfbp3|Fabp5|Lipg|Anxa1|Pla2g2d|Psap|Rbp4|Msr1|Snca|Spp1|Slc7a11|Ptges|Gpihbp1|Pitpnc1|Stra6l|Mfsd2a|Ecrg4|Lrat|Slco1a5|Abca8a|Abca5|Plscr4|Atp10b
vascular endothelial growth factor receptor signaling pathway	120	-3.23719	5	Flt1|Fzd4|Kdr|Tek|Clec14a
vascular associated smooth muscle cell development	24	-3.24668	3	Eng|Smad6|Ramp2
cGMP biosynthetic process	43	-3.24668	3	Npr1|Gucy1b1|Gucy1a1
actin-myosin filament sliding	55	-3.24668	3	Actc1|Tnnc1|Myh7
negative regulation of sprouting angiogenesis	123	-3.24668	3	Klf2|Sema6a|Stard13
Melanogenesis	96	-3.25031	7	Adcy8|Ednrb|Fzd4|Kit|Kitl|Wnt2|Adcy4
regulation of small GTPase mediated signal transduction	81	-3.25044	12	Adra1a|Kitl|Cyth3|Dlc1|Rasip1|Arap3|Prex2|Fgd5|Stard8|Stard13|Sipa1l2|Arhgef15
negative regulation of epithelial cell migration	136	-3.25638	9	Acvrl1|Cd63|Dcn|Tgfbr3|Dll4|Cxcl13|Tacstd2|Stard13|Mcc
respiratory tube development	64	-3.26407	22	Ace|Bmpr2|Ctsd|Fgfr4|Foxf1|Hoxa5|Igf1|Kdr|Klf2|Lipa|Mmp12|Pdgfra|Rbp4|Slc23a1|Sox11|Tcf21|Tnc|Wnt2|Wnt7b|Agr2|Slc7a11|Ctsz
Ras protein signal transduction	81	-3.26451	14	Adra1a|Agtr1a|Jun|Kitl|Cyth3|Dlc1|Rasip1|Cdc42ep2|Arap3|Prex2|Fgd5|Stard8|Stard13|Arhgef15
renal system vasculature development	117	-3.26773	4	Aqp1|Pdgfra|Tcf21|Tek
kidney vasculature development	117	-3.26773	4	Aqp1|Pdgfra|Tcf21|Tek
regulation of muscle cell apoptotic process	144	-3.27661	7	Agtr1a|Cav1|Eng|Igfbp3|Lifr|Qk|Dipk2a
cellular response to metal ion	46	-3.27799	16	Adcy8|Aqp1|Bmp6|Fn1|Fos|Hmox1|Jun|Mt2|Lgmn|Rasgrp2|Snca|Trf|Syt10|Aoc1|Syt12|Gsn
RAC1 GTPase cycle	81	-3.27799	9	Cav1|Dlc1|Amigo2|Arap3|Prex2|Arhgap29|Fgd5|Dock4|Arhgef15
actin filament-based movement	55	-3.28497	8	Actc1|Cav1|Tnnc1|Limch1|Atp1a2|Myh7|Gsn|Myrip
cardiac muscle contraction	55	-3.28497	8	Actc1|Adra1a|Cav1|Tnnc1|Atp1a2|Myh7|Gsn|Pde5a
positive regulation of peptidyl-tyrosine phosphorylation	61	-3.30716	16	Ace|Adra1a|Areg|Bmp6|Cav2|Ereg|Gfra1|Igf1|Il6|Kit|Kitl|Pdgfra|Vtn|Trem2|Ehd4|Bank1
cardiac septum development	21	-3.30749	8	Bmpr2|Eng|Smad6|Sema3c|Sox11|Tbx2|Tbx3|Tgfbr3
lung development	64	-3.31088	22	Ace|Bmpr2|Ctsd|Fgfr4|Foxf1|Hoxa5|Igf1|Kdr|Klf2|Lipa|Mmp12|Pdgfra|Rbp4|Slc23a1|Sox11|Tcf21|Tnc|Wnt2|Wnt7b|Agr2|Slc7a11|Ctsz
embryonic morphogenesis	119	-3.31127	21	Bmpr2|Eng|Flt1|Gata2|Foxf1|Hoxa5|Pax5|Pdgfra|Sox11|Sox7|Tbx2|Tbx3|Tcf21|Vtn|Wnt2|Aplnr|Dlc1|Reck|Dll4|Prickle1|Itga8
lung morphogenesis	64	-3.32225	11	Ctsd|Foxf1|Hoxa5|Igf1|Pdgfra|Sox11|Tcf21|Tnc|Wnt2|Wnt7b|Ctsz
positive regulation of phospholipase activity	101	-3.32378	5	Adra1a|Agtr1a|Flt1|Pdgfra|Dlc1
actin-mediated cell contraction	55	-3.33021	7	Actc1|Cav1|Tnnc1|Limch1|Atp1a2|Myh7|Gsn
glomerulus vasculature development	117	-3.33252	4	Aqp1|Pdgfra|Tcf21|Tek
PI3K-Akt signaling pathway	38	-3.33827	24	Ccnd1|Cd19|Cdkn1a|Fgfr4|Flt1|Fn1|Nr4a1|Igf1|Il6|Itga7|Kdr|Kit|Lama4|Kitl|Osmr|Pdgfra|Spp1|Tek|Tnc|Vtn|Vwf|Itga1|Itga8|Pik3r5
neural crest cell differentiation	34	-3.35752	7	Ednrb|Eng|Kitl|Sema3c|Sema6a|Sox11|Sema6d
positive regulation of endothelial cell differentiation	30	-3.36704	3	Acvrl1|Bmp6|Tmem100
positive regulation of vasculogenesis	140	-3.36704	3	Kdr|Ramp2|Tmem100
regulation of vascular permeability	99	-3.36873	8	Bmp6|Cdh5|Cldn5|Ccl4|Tacr1|Tjp3|Ramp2|Pde3a
respiratory system development	64	-3.38002	23	Ace|Bmpr2|Ctsd|Fgfr4|Foxf1|Hoxa5|Igf1|Kdr|Klf2|Lipa|Mmp12|Pdgfra|Rbp4|Slc23a1|Sox11|Tcf21|Tnc|Wnt2|Wnt7b|Agr2|Slc7a11|Ctsz|Fendrr
Dilated cardiomyopathy	131	-3.38518	7	Actc1|Adcy8|Tnnc1|Adcy4|Itga1|Myh7|Itga8
regulation of peptidyl-tyrosine phosphorylation	61	-3.3948	22	Ace|Adra1a|Areg|Bmp6|Bst1|Cav1|Cav2|Socs3|Ereg|Gfra1|Igf1|Il6|Itgb2|Kit|Kitl|Pdgfra|Vtn|Sh3bp5|Trem2|Ehd4|Cd300a|Bank1
digestive tract development	119	-3.39986	8	Ednrb|Foxf1|Hoxa5|Kit|Pdgfra|Sox11|Tbx2|Tcf21
negative regulation of Rho protein signal transduction	101	-3.40022	4	Adra1a|Dlc1|Rasip1|Arap3
regulation of blood vessel endothelial cell migration	11	-3.4132	7	Acvrl1|Gata2|Kdr|Ets1|Dll4|Jcad|Stard13
stem cell development	34	-3.4132	7	Ednrb|Eng|Kitl|Sema3c|Sema6a|Sox11|Sema6d
positive regulation of pri-miRNA transcription by RNA polymerase II	138	-3.41487	5	Fos|Gata2|Jun|Smad6|Ets1
organic hydroxy compound transport	70	-3.42459	23	Agtr1a|Aqp1|Aqp3|Bmp6|Cav1|Fcgr3|Igfbp3|Kcna2|Lgals3|Lipg|Rbp4|Msr1|Slc6a2|Snca|Spp1|Syt10|Gpihbp1|Stra6l|Ecrg4|Slco1a5|Syt12|Abca5|Cd300a
muscle organ morphogenesis	12	-3.44159	7	Actc1|Eng|Tgfbr3|Tnnc1|Wnt2|Dll4|Myh7
mesenchymal cell development	34	-3.44159	7	Ednrb|Eng|Kitl|Sema3c|Sema6a|Sox11|Sema6d
regulation of myeloid cell differentiation	110	-3.45646	11	Fos|Gata2|Hbb-b2|Hoxa5|Jun|Lmo2|Meis1|Kitl|Ets1|Mturn|Lrrc17
RHOB GTPase cycle	81	-3.461	6	Actc1|Cav1|Cavin1|Dlc1|Stard8|Stard13
vasodilation	135	-3.46223	5	Adrb3|Ednrb|Klf2|Gucy1a1|Itga1
positive regulation of transferase activity	51	-3.48112	38	Ace|Adam8|Adcy8|Adra1a|Agtr1a|Areg|Ccnd1|Cd19|Cdkn1a|Clu|Ereg|Fgfr4|Flt1|Fzd4|Igf1|Igfbp6|Kdr|Kit|Ltf|Kitl|Slc11a1|Pdgfra|Snca|Tek|Tie1|Trf|Wnt7b|Gadd45g|Gdf15|Map4k2|Psrc1|Dipk2a|Itga1|Cd300a|Cxcl17|Malt1|Pde5a|Pik3r5
pathway-restricted SMAD protein phosphorylation	21	-3.49725	6	Acvrl1|Bmp6|Bmpr2|Eng|Smad6|Tgfbr3
dorsal aorta development	12	-3.50076	3	Acvrl1|Eng|Dll4
regulation of cell development	134	-3.51889	20	Ace|Bmpr2|Cdh5|Cldn5|Ednrb|Hes2|Kdr|Kit|Mapt|Qk|Sema3c|Sema6a|Sox11|Wnt2|Reck|Dll4|Pde3a|Sema6d|Lims2|Pde5a
regulation of cellular response to transforming growth factor beta stimulus	21	-3.52073	8	Cav1|Cav2|Eng|Smad6|Tgfbr3|Npnt|Il17rd|Itga8
plasma membrane organization	127	-3.52073	8	Cav1|Cav2|Prx|Cavin2|Tmeff2|Sh3tc2|Gsn|Plscr4
epithelial cell differentiation	71	-3.52344	41	Acvrl1|Bmp6|Bmpr2|Cav1|Ccnd1|Cd63|Cdh5|Cldn5|Ehf|Elf3|Eng|Esr1|Gja1|Foxf1|Hoxa5|Igf1|Jun|Kdr|Klf2|Krt14|Anxa1|Notch4|Serpine1|Psap|Sox11|Sox18|Tbx3|Tcf21|Tgm1|Tie1|Trp63|Wnt7b|Agr2|Tjp3|Sfn|Scel|Tmem100|Basp1|Fam20c|Mcoln3|Ppp1r16b
Endocytosis	54	-3.54367	13	Adrb3|Cav1|Cav2|Fgfr4|Flt1|Kdr|Kit|Pdgfra|Cyth3|Ehd4|Arap3|Arap2|Amph
membrane raft organization	127	-3.54542	4	Cav1|Cav2|Pmp22|Gsn
Gap junction	43	-3.55898	7	Adcy8|Pdgfra|Prkg2|Gucy1b1|Gucy1a1|Adcy4|Tubb1
transmission of nerve impulse	91	-3.55898	7	Gria1|Kcna2|Pmp22|Prx|Scn3a|Scn7a|Rapgef4
Dilated cardiomyopathy	131	-3.55898	7	Actc1|Adcy8|Tnnc1|Adcy4|Itga1|Myh7|Itga8
vascular endothelial growth factor signaling pathway	44	-3.56092	5	Dcn|Kdr|Pdgfra|Sema6a|Jcad
negative regulation of epithelial cell proliferation	12	-3.56609	9	Acvrl1|Cav1|Cav2|Eng|Flt1|Tgfbr3|Dll4|Lims2|Mcc
Fluid shear stress and atherosclerosis	73	-3.56609	16	Bmpr2|Cav1|Cav2|Cdh5|Fos|Gsto1|Hmox1|Jun|Kdr|Klf2|Ccl12|Ccl2|Thbd|Mapk13|Calml3|Mgst2
Notch signaling pathway	112	-3.58286	10	Cfd|Gata2|Kit|Notch4|Tbx2|Reck|Dll4|Tmem100|Tspan15|Egfl7
neural crest cell development	34	-3.58933	7	Ednrb|Eng|Kitl|Sema3c|Sema6a|Sox11|Sema6d
regulation of Notch signaling pathway	112	-3.58933	7	Gata2|Kit|Notch4|Reck|Dll4|Tspan15|Egfl7
regulation of transforming growth factor beta receptor signaling pathway	21	-3.59634	8	Cav1|Cav2|Eng|Smad6|Tgfbr3|Npnt|Il17rd|Itga8
ventricular cardiac muscle tissue development	12	-3.61011	6	Eng|Tbx3|Tgfbr3|Tnnc1|Dll4|Myh7
Endocytosis	54	-3.61636	13	Adrb3|Cav1|Cav2|Fgfr4|Flt1|Kdr|Kit|Pdgfra|Cyth3|Ehd4|Arap3|Arap2|Amph
GPCRs, Class B Secretin-like	68	-3.62354	4	Glp1r|Vipr2|Adgre5|Calcrl
Fluid shear stress and atherosclerosis	73	-3.6324	16	Bmpr2|Cav1|Cav2|Cdh5|Fos|Gsto1|Hmox1|Jun|Kdr|Klf2|Ccl12|Ccl2|Thbd|Mapk13|Calml3|Mgst2
neural crest cell migration	34	-3.64916	6	Ednrb|Eng|Kitl|Sema3c|Sema6a|Sema6d
endocrine hormone secretion	107	-3.64916	9	Agtr1a|Aqp1|Bmp6|Fgfr4|Fzd4|Gja1|Tbx3|Ecrg4|Hcar2
Gap junction	43	-3.6513	7	Adcy8|Pdgfra|Prkg2|Gucy1b1|Gucy1a1|Adcy4|Tubb1
muscle cell development	24	-3.66342	11	Actc1|Adra1a|Cav2|Eng|Smad6|Pdgfra|Pmp22|Tbx3|Ramp2|Pi16|Pgm5
regulation of cell migration involved in sprouting angiogenesis	11	-3.66534	7	Gata2|Hmox1|Kdr|Anxa1|Dll4|Jcad|Stard13
negative regulation of vasculature development	123	-3.67442	8	Cldn5|Dcn|Hoxa5|Klf2|Sema6a|Tek|Tie1|Stard13
RHO GTPase cycle	81	-3.68128	16	Actc1|Cav1|Cavin1|Stmn2|Dlc1|Cdc42ep2|Amigo2|Arap3|Prex2|Arhgap29|Fgd5|Stard8|Dock4|Pde5a|Stard13|Arhgef15
muscle tissue morphogenesis	12	-3.68294	7	Actc1|Eng|Tgfbr3|Tnnc1|Wnt2|Dll4|Myh7
response to metal ion	46	-3.69085	23	Adcy8|Aqp1|Bmp6|Cav1|Cp|Fga|Fn1|Fos|Hmox1|Jun|Mt2|Mapt|Lgmn|Rasgrp2|Snca|Tnnc1|Trf|Syt10|Fibin|Aoc1|Fgg|Syt12|Gsn
regulation of muscle system process	55	-3.69118	12	Adra1a|Cav1|Kit|Tnnc1|Calcrl|Gucy1a1|Pi16|Atp1a2|Npnt|Myh7|Dock4|Pde5a
muscle organ development	127	-3.70013	15	Actc1|Cav1|Cav2|Eng|Fos|Nr4a1|Pax5|Pmp22|Sox11|Tcf21|Tgfbr3|Tnnc1|Wnt2|Dll4|Myh7
negative regulation of blood vessel morphogenesis	123	-3.70101	8	Cldn5|Dcn|Hoxa5|Klf2|Sema6a|Tek|Tie1|Stard13
regulation of sprouting angiogenesis	123	-3.7199	5	Klf2|Sema6a|Ppp1r16b|Jcad|Stard13
inositol lipid-mediated signaling	120	-3.72204	10	Dcn|Flt1|Kdr|Pdgfra|Tek|Slc9a3r2|Dipk2a|Prex2|Gsn|Ppp1r16b
positive regulation of lipase activity	101	-3.7296	6	Adra1a|Agtr1a|Flt1|Pdgfra|Dlc1|Gpihbp1
PI3K-Akt signaling pathway	38	-3.75287	25	Ccnd1|Cd19|Cdkn1a|Fgfr4|Flt1|Fn1|Nr4a1|Igf1|Il6|Itga7|Kdr|Kit|Lama4|Kitl|Osmr|Pdgfra|Ptgfr|Spp1|Tek|Tnc|Vtn|Vwf|Itga1|Itga8|Pik3r5
negative regulation of angiogenesis	123	-3.7551	8	Cldn5|Dcn|Hoxa5|Klf2|Sema6a|Tek|Tie1|Stard13
sensory system development	89	-3.75744	17	Acvrl1|Cfd|Aqp1|Bmp6|Bmpr2|Cfh|Flt1|Fzd4|Jun|Kdr|Meis1|Pdgfra|Sox11|Tbx2|Dll4|Gpm6a|Arhgef15
regulation of endothelial cell migration	11	-3.76315	10	Acvrl1|Bmpr2|Dcn|Gata2|Kdr|Tek|Ets1|Dll4|Jcad|Stard13
endothelial cell apoptotic process	53	-3.77103	10	Bmpr2|Cdh5|Fga|Gata2|Kdr|Serpine1|Ccl12|Tek|Ramp2|Fgg
regulation of phospholipase activity	101	-3.77103	9	Adra1a|Agtr1a|Anxa8|Esr1|Flt1|Anxa1|Pdgfra|Snca|Dlc1
aorta morphogenesis	12	-3.77614	5	Acvrl1|Eng|Notch4|Tbx2|Dll4
phosphatidylinositol-mediated signaling	120	-3.78394	10	Dcn|Flt1|Kdr|Pdgfra|Tek|Slc9a3r2|Dipk2a|Prex2|Gsn|Ppp1r16b
embryonic digestive tract morphogenesis	119	-3.79275	4	Foxf1|Pdgfra|Sox11|Tcf21
regulation of Rho protein signal transduction	81	-3.7941	9	Adra1a|Dlc1|Rasip1|Arap3|Prex2|Fgd5|Stard8|Stard13|Arhgef15
embryonic organ development	119	-3.80018	19	Eng|Gata2|Foxf1|Hoxa5|Kdr|Kit|Lmo2|Kitl|Pax5|Pdgfra|Sox11|Sox18|Tbx2|Tbx3|Tcf21|Wnt2|Pcdh12|Fendrr|Itga8
visual system development	89	-3.80491	17	Acvrl1|Cfd|Aqp1|Bmp6|Bmpr2|Cfh|Flt1|Fzd4|Jun|Kdr|Meis1|Pdgfra|Sox11|Tbx2|Dll4|Gpm6a|Arhgef15
dorsal aorta morphogenesis	12	-3.82259	3	Acvrl1|Eng|Dll4
metanephric glomerulus vasculature development	117	-3.82259	3	Aqp1|Pdgfra|Tcf21
positive regulation of myeloid cell differentiation	110	-3.83853	12	Fos|Gata2|Hbb-b2|Hoxa5|Jun|Kitl|Ccl3|Tyrobp|Ets1|Mturn|Trem2|Rab7b
eye development	89	-3.84095	17	Acvrl1|Cfd|Aqp1|Bmp6|Bmpr2|Cfh|Flt1|Fzd4|Jun|Kdr|Meis1|Pdgfra|Sox11|Tbx2|Dll4|Gpm6a|Arhgef15
Focal adhesion	38	-3.86744	11	Cav1|Cav2|Flt1|Jun|Kdr|Lama4|Pdgfra|Vtn|Vwf|Itga1|Itga8
regulation of lipase activity	101	-3.88269	7	Adra1a|Agtr1a|Flt1|Pdgfra|Snca|Dlc1|Gpihbp1
cGMP metabolic process	43	-3.8848	4	Npr1|Gucy1b1|Gucy1a1|Pde5a
CDC42 GTPase cycle	81	-3.89122	9	Cav1|Dlc1|Cdc42ep2|Arap3|Prex2|Arhgap29|Stard8|Stard13|Arhgef15
calcium-dependent cell-cell adhesion via plasma membrane cell adhesion molecules	111	-3.89406	5	Cdh5|Sell|Pcdh12|Pcdh18|Pcdh1
negative regulation of Notch signaling pathway	112	-3.89406	5	Gata2|Notch4|Dll4|Tspan15|Egfl7
camera-type eye development	89	-3.94801	16	Acvrl1|Cfd|Aqp1|Bmpr2|Cfh|Flt1|Fzd4|Jun|Kdr|Meis1|Pdgfra|Sox11|Tbx2|Dll4|Gpm6a|Arhgef15
cardiac epithelial to mesenchymal transition	12	-3.95597	5	Acvrl1|Eng|Tgfbr3|Wnt2|Tmem100
cGMP-mediated signaling	43	-3.95597	5	Aqp1|Ednrb|Npr1|Gucy1b1|Pde3a
positive regulation of cytosolic calcium ion concentration	19	-4.04439	31	Adcy8|Adra1a|Agtr1a|Cav1|Cd19|Ms4a1|Ccr5|Ednrb|Esr1|Gata2|Gja1|Glp1r|Cxcl1|Gsto1|Kdr|Pdgfra|Ptgfr|Ptgir|Ccl3|Cxcl2|Snca|Tacr1|Aplnr|Cxcl13|Ccl28|Synpo|Ffar4|Cxcr1|Cxcl17|Ackr4|Cxcl3
cell junction organization	67	-4.05635	44	Ace|Acvrl1|Bmp6|C1qa|C1qb|C1qc|Cav1|Cdh5|Cldn2|Cldn4|Cldn5|Fcgr2b|Fn1|Gja1|Kdr|Kif1a|Mapt|Pmp22|Lgmn|Snca|Tek|Tnc|Wnt7b|Adgre5|Slc7a11|Tjp3|Ndrg2|Dlc1|Ramp2|Thsd1|Rapgef4|Perp|Clstn2|Cd177|Vmp1|Limch1|Trem2|Synpo|Amigo2|Pcdh17|Lims2|Gpm6a|Colq|Arhgef15
behavior	106	-4.08349	25	Ace|Adcy8|Adrb3|Agtr1a|Bche|Fzd4|Glp1r|Gria1|Jun|Kcna2|Kit|Meis1|Mapt|Pax5|Pmp22|Snca|Zfx|Atp1a2|Prex2|Amph|Pde8b|Pcdh17|Grp|Itga8|Pde5a
negative regulation of endothelial cell apoptotic process	53	-4.08633	8	Cdh5|Fga|Gata2|Kdr|Serpine1|Tek|Ramp2|Fgg
Id Signaling Pathway	21	-4.08664	6	Acvrl1|Bmp6|Bmpr2|Flt1|Kdr|Pax5
regulation of cell-substrate adhesion	5	-4.09473	24	Acvrl1|Bst1|Cdkn2a|Edil3|Fn1|Fzd4|Has2|Foxf1|Kdr|Mmp12|Serpine1|Spp1|Tek|Vtn|Agr2|Dlc1|Tacstd2|Ccl28|Plet1|Limch1|Npnt|Muc4|Lims2|Abi3bp
adenylate cyclase-modulating G protein-coupled receptor signaling pathway	68	-4.13245	12	Adcy8|Adra1a|Adrb3|S1pr4|Glp1r|Ptgfr|Vipr2|Adgre5|Adgre4|Ramp2|Calcrl|Adcy4
endocardial cushion development	12	-4.13584	6	Acvrl1|Bmpr2|Eng|Foxf1|Tbx2|Tmem100
regulation of the force of heart contraction	55	-4.15508	5	Adra1a|Cav1|Atp1a2|Myh7|Pde5a
Phospholipase D signaling pathway	96	-4.16326	10	Adcy8|Agtr1a|Kit|Kitl|Pdgfra|Plpp1|Cyth3|Ptgfr|Rapgef4|Adcy4
Myometrial Relaxation and Contraction Pathways	80	-4.18722	16	Actc1|Adcy8|Gpr182|Atf3|Fos|Gja1|Gsto1|Igfbp3|Igfbp6|Il6|Jun|Rgs1|Ramp2|Sfn|Gucy1a1|Adcy4
response to BMP	21	-4.19209	11	Acvrl1|Bmp6|Bmpr2|Cav1|Cdh5|Eng|Kdr|Smad6|Sox11|Tgfbr3|Tmem100
cellular response to BMP stimulus	21	-4.19209	11	Acvrl1|Bmp6|Bmpr2|Cav1|Cdh5|Eng|Kdr|Smad6|Sox11|Tgfbr3|Tmem100
gas transport	32	-4.19851	4	Aqp1|Hbb-b1|Hbb-b2|Car14
small GTPase mediated signal transduction	81	-4.21008	18	Adra1a|Agtr1a|Jun|Kitl|Cyth3|Rasgrp2|Dlc1|Rapgef4|Rasip1|Cdc42ep2|Arap3|Prex2|Fgd5|Stard8|Dock4|Stard13|Sipa1l2|Arhgef15
cardiac muscle tissue morphogenesis	12	-4.21901	7	Actc1|Eng|Tgfbr3|Tnnc1|Wnt2|Dll4|Myh7
outflow tract septum morphogenesis	21	-4.22642	5	Bmpr2|Eng|Smad6|Sema3c|Tbx2
embryonic hemopoiesis	54	-4.22642	5	Gata2|Kdr|Kit|Lmo2|Kitl
negative regulation of muscle contraction	55	-4.22642	5	Calcrl|Gucy1a1|Atp1a2|Dock4|Pde5a
Rho protein signal transduction	81	-4.23525	11	Adra1a|Agtr1a|Dlc1|Rasip1|Cdc42ep2|Arap3|Prex2|Fgd5|Stard8|Stard13|Arhgef15
Adrenergic signaling in cardiomyocytes	96	-4.23575	10	Actc1|Adcy8|Adra1a|Agtr1a|Scn7a|Tnnc1|Rapgef4|Atp1a2|Adcy4|Myh7
muscle cell proliferation	18	-4.28665	23	Cav1|Cdkn1a|Ereg|Esr1|Gja1|Hmox1|Hpgd|Igf1|Igfbp3|Il6|Jun|Meis1|Npr1|Ptgir|Rbp4|Tacr1|Tbx2|Tgfbr3|Vipr2|Wnt2|Ndrg2|Calcrl|Dipk2a
Phospholipase D signaling pathway	96	-4.31009	10	Adcy8|Agtr1a|Kit|Kitl|Pdgfra|Plpp1|Cyth3|Ptgfr|Rapgef4|Adcy4
Adrenergic signaling in cardiomyocytes	96	-4.31009	10	Actc1|Adcy8|Adra1a|Agtr1a|Scn7a|Tnnc1|Rapgef4|Atp1a2|Adcy4|Myh7
positive regulation of kinase activity	51	-4.32251	38	Ace|Adam8|Adcy8|Adra1a|Agtr1a|Areg|Ccnd1|Cd19|Cdkn1a|Clu|Ereg|Fgfr4|Flt1|Fzd4|Igf1|Igfbp6|Kdr|Kit|Ltf|Kitl|Slc11a1|Pdgfra|Snca|Tek|Tie1|Trf|Wnt7b|Gadd45g|Gdf15|Map4k2|Psrc1|Dipk2a|Itga1|Cd300a|Cxcl17|Malt1|Pde5a|Pik3r5
regulation of kinase activity	51	-4.32974	49	Ace|Adam8|Adcy8|Adra1a|Agtr1a|Areg|Cav1|Ccna1|Ccnd1|Cd19|Cdkn1a|Cdkn2a|Clu|Ereg|Fgfr4|Flt1|Fzd4|Mst1|Igf1|Igfbp6|Il6|Kdr|Kit|Ltf|Kitl|Mapt|Slc11a1|Pdgfra|Pmp22|Ptprb|Snca|Tek|Tie1|Trf|Wnt7b|Gadd45g|Gdf15|Sh3bp5|Map4k2|Sfn|Psrc1|Dipk2a|Rasip1|Itga1|Cd300a|Cxcl17|Malt1|Pde5a|Pik3r5
ESC Pluripotency Pathways	94	-4.34827	9	Bmpr2|Fgfr4|Fos|Fzd4|Jun|Lifr|Smad6|Pdgfra|Wnt2
Focal adhesion	38	-4.34831	12	Cav1|Cav2|Flt1|Jun|Kdr|Lama4|Pdgfra|Ptgfr|Vtn|Vwf|Itga1|Itga8
branching involved in blood vessel morphogenesis	12	-4.40029	6	Eng|Flt1|Kdr|Notch4|Tek|Dll4
negative regulation of endothelial cell proliferation	12	-4.40029	6	Acvrl1|Cav1|Cav2|Eng|Flt1|Dll4
neuronal action potential	91	-4.40029	6	Gria1|Kcna2|Pmp22|Scn3a|Scn7a|Rapgef4
aorta development	12	-4.42878	7	Acvrl1|Eng|Smad6|Notch4|Tbx2|Dll4|Prickle1
BMP signaling pathway	21	-4.43728	11	Acvrl1|Bmp6|Bmpr2|Cav1|Cdh5|Eng|Kdr|Smad6|Sox11|Tgfbr3|Tmem100
retina vasculature development in camera-type eye	89	-4.45809	5	Acvrl1|Bmpr2|Fzd4|Pdgfra|Arhgef15
lung alveolus development	64	-4.47302	10	Ace|Bmpr2|Fgfr4|Foxf1|Hoxa5|Igf1|Kdr|Mmp12|Tcf21|Slc7a11
cAMP signaling pathway	83	-4.49357	12	Adcy8|Fos|Glp1r|Gria1|Jun|Npr1|Vipr2|Pde3a|Rapgef4|Atp1a2|Adcy4|Arap3
cardiac septum morphogenesis	21	-4.5155	8	Bmpr2|Eng|Smad6|Sema3c|Sox11|Tbx2|Tbx3|Tgfbr3
regulation of cytosolic calcium ion concentration	19	-4.51591	34	Adcy8|Adra1a|Agtr1a|Cav1|Cav2|Cd19|Ms4a1|Ccr5|Ednrb|Esr1|Gata2|Gja1|Glp1r|Cxcl1|Gsto1|Kdr|Pdgfra|Ptgfr|Ptgir|Ccl3|Cxcl2|Snca|Tacr1|Aplnr|Cxcl13|Ccl28|Atp1a2|Synpo|Ffar4|Calcb|Cxcr1|Cxcl17|Ackr4|Cxcl3
Non-odorant GPCRs	68	-4.51666	14	Adra1a|Adrb3|Agtr1a|S1pr4|Ednrb|Fzd4|Glp1r|Ptgfr|Vipr2|Aplnr|Adgre5|Adgre4|Calcrl|Gprc6a
positive regulation of hydrolase activity	3	-4.51907	44	Adra1a|Agtr1a|Casp1|Cav2|Cdkn2a|Cldn4|Ctsd|Esr1|F3|Fabp1|Flt1|Pdgfra|Lgmn|Psap|Rasgrp2|Ccl12|Ccl2|Ccl20|Ccl3|Ccl4|Ccl6|Ccl7|Ccl8|Ccl9|Snca|Sox7|Tnfsf10|Dlc1|Rgs1|Cxcl13|Perp|Grtp1|Gpihbp1|Ppp1r14d|Arap3|Itga1|Npnt|Arap2|Arhgap29|Cd300a|Gsn|Malt1|Sipa1l2|Arhgef15
muscle system process	55	-4.5675	18	Actc1|Adra1a|Cav1|Ednrb|Kit|Tbx2|Tbx3|Tnnc1|Calcrl|Gucy1a1|Pi16|Atp1a2|Npnt|Myh7|Gsn|Synm|Dock4|Pde5a
regulation of system process	7	-4.57183	40	Ace|Adra1a|Agtr1a|Aqp1|Bmp6|Bmpr2|Cav1|Ctss|Ednrb|Fga|Fgfr4|Gch1|Gja1|Glp1r|Igf1|Il6|Itgax|Kit|Fabp5|Smad6|S100b|Tacr1|Tbxas1|Tnnc1|Trf|Calcrl|Acpp|Rapgef4|Kcne3|Gucy1a1|Tmem100|Pi16|Ecrg4|Atp1a2|Fgg|Npnt|Myh7|Dock4|Pde5a|Fcgr4
cAMP signaling pathway	83	-4.57954	12	Adcy8|Fos|Glp1r|Gria1|Jun|Npr1|Vipr2|Pde3a|Rapgef4|Atp1a2|Adcy4|Arap3
regulation of endothelial cell differentiation	30	-4.63765	6	Acvrl1|Bmp6|Cdh5|Cldn5|Notch4|Tmem100
RHOA GTPase cycle	81	-4.65557	10	Actc1|Cav1|Cavin1|Dlc1|Arap3|Prex2|Arhgap29|Stard8|Stard13|Arhgef15
Vascular smooth muscle contraction	43	-4.68385	10	Adcy8|Adra1a|Agtr1a|Npr1|Gucy1b1|Ramp2|Calcrl|Gucy1a1|Ppp1r14a|Adcy4
cyclic-nucleotide-mediated signaling	43	-4.68984	9	Adcy8|Aqp1|Ednrb|Glp1r|Npr1|Aplnr|Gucy1b1|Pde3a|Rapgef4
vascular associated smooth muscle cell differentiation	24	-4.70119	6	Cfd|Cfh|Eng|Kit|Smad6|Ramp2
cyclic nucleotide biosynthetic process	43	-4.72154	5	Adcy8|Npr1|Gucy1b1|Gucy1a1|Adcy4
cyclic purine nucleotide metabolic process	43	-4.72154	5	Adcy8|Npr1|Gucy1b1|Gucy1a1|Adcy4
lymph vessel morphogenesis	62	-4.72154	5	Acvrl1|Bmpr2|Sox18|Tie1|Clec14a
regulation of vasoconstriction	7	-4.74616	13	Adra1a|Agtr1a|Bmpr2|Cav1|Fga|Gja1|Smad6|Tacr1|Tbxas1|Atp1a2|Fgg|Dock4|Pde5a
cardiac ventricle morphogenesis	12	-4.74616	8	Eng|Foxf1|Sema3c|Sox11|Tgfbr3|Tnnc1|Dll4|Myh7
Salivary secretion	43	-4.7866	8	Adcy8|Adra1a|Adrb3|Prkg2|Gucy1b1|Gucy1a1|Atp1a2|Adcy4
Vascular smooth muscle contraction	43	-4.79966	10	Adcy8|Adra1a|Agtr1a|Npr1|Gucy1b1|Ramp2|Calcrl|Gucy1a1|Ppp1r14a|Adcy4
regulation of muscle contraction	55	-4.80564	11	Adra1a|Cav1|Kit|Tnnc1|Calcrl|Gucy1a1|Atp1a2|Npnt|Myh7|Dock4|Pde5a
regulation of transmembrane receptor protein serine/threonine kinase signaling pathway	21	-4.81441	14	Acvrl1|Bmp6|Bmpr2|Cav1|Cav2|Cdh5|Eng|Kdr|Smad6|Sox11|Tgfbr3|Npnt|Il17rd|Itga8
endothelial cell migration	11	-4.816	21	Acvrl1|Adam8|Bmpr2|Cdh5|Cyp1b1|Dcn|Gata2|Hmox1|Nr4a1|Igf1|Itgb2|Kdr|Anxa1|Lgmn|Tek|Ets1|Dll4|Cxcl13|Clec14a|Jcad|Stard13
Salivary secretion	43	-4.82765	8	Adcy8|Adra1a|Adrb3|Prkg2|Gucy1b1|Gucy1a1|Atp1a2|Adcy4
regulation of cell junction assembly	67	-4.85859	13	Ace|Acvrl1|Cav1|Cldn5|Kdr|Snca|Tek|Adgre5|Dlc1|Clstn2|Limch1|Amigo2|Colq
regulation of BMP signaling pathway	21	-4.8596	9	Acvrl1|Bmpr2|Cav1|Cdh5|Eng|Kdr|Smad6|Sox11|Tgfbr3
African trypanosomiasis	32	-4.90344	6	Hba-a1|Hbb-b1|Hbb-b2|Lama4|Hba-a2|Hbb-bs
cell migration involved in sprouting angiogenesis	11	-4.91163	7	Gata2|Nr4a1|Kdr|Dll4|Clec14a|Jcad|Stard13
myeloid cell differentiation	32	-4.94456	19	Alas2|Fos|Gata2|Hba-a1|Hbb-b1|Hbb-b2|Hoxa5|Jun|Kit|Klf2|Lmo2|Meis1|Kitl|Tgfbr3|Ets1|Mturn|Lrrc17|Hba-a2|Adgrf5
regulation of blood pressure	7	-4.94531	13	Ace|Acvrl1|Adra1a|Adrb3|Agtr1a|Bmpr2|Ednrb|Eng|Glp1r|Npr1|Ramp2|Gucy1a1|Atp1a2
cardiocyte differentiation	24	-4.94715	12	Actc1|Adra1a|Eng|Smad6|Pdgfra|Sema3c|Sox18|Tbx2|Tbx3|Tgfbr3|Pi16|Prickle1
African trypanosomiasis	32	-4.97511	6	Hba-a1|Hbb-b1|Hbb-b2|Lama4|Hba-a2|Hbb-bs
lymphangiogenesis	62	-5.02626	5	Acvrl1|Bmpr2|Sox18|Tie1|Clec14a
regulation of epithelial cell migration	11	-5.03401	24	Acvrl1|Aqp1|Bmpr2|Cd63|Dcn|Gata2|Has2|Hmox1|Igf1|Jun|Kdr|Anxa1|Serpine1|Lgmn|Tacr1|Tek|Tgfbr3|Ets1|Dll4|Cxcl13|Tacstd2|Jcad|Stard13|Mcc
cardiac ventricle development	12	-5.04846	11	Bmpr2|Eng|Foxf1|Smad6|Sema3c|Sox11|Tbx3|Tgfbr3|Tnnc1|Dll4|Myh7
cyclic nucleotide metabolic process	43	-5.04911	6	Adcy8|Npr1|Gucy1b1|Gucy1a1|Adcy4|Pde5a
stem cell differentiation	34	-5.09619	14	Ednrb|Eng|Kit|Kitl|Pdgfra|Sema3c|Sema6a|Sox11|Sox18|Tbx2|Prickle1|Sema6d|Gpm6a|Mir126a
blood vessel endothelial cell migration	11	-5.10946	10	Acvrl1|Cdh5|Gata2|Nr4a1|Kdr|Ets1|Dll4|Clec14a|Jcad|Stard13
mesenchymal cell differentiation	34	-5.1807	14	Acvrl1|Ednrb|Eng|Kitl|Notch4|Sema3c|Sema6a|Sox11|Tcf21|Tgfbr3|Wnt2|Tmem100|Il17rd|Sema6d
regulation of smooth muscle contraction	55	-5.22755	8	Adra1a|Cav1|Kit|Calcrl|Gucy1a1|Atp1a2|Npnt|Dock4
positive regulation of transmembrane receptor protein serine/threonine kinase signaling pathway	21	-5.24236	10	Acvrl1|Bmp6|Bmpr2|Cdh5|Eng|Kdr|Sox11|Tgfbr3|Npnt|Itga8
adenylate cyclase-activating G protein-coupled receptor signaling pathway	68	-5.25031	11	Adcy8|Adra1a|Adrb3|S1pr4|Glp1r|Ptgfr|Adgre5|Adgre4|Ramp2|Calcrl|Adcy4
cardiac muscle tissue development	12	-5.25471	15	Actc1|Adra1a|Bmpr2|Eng|Meis1|Pdgfra|Tbx2|Tbx3|Tgfbr3|Tnnc1|Wnt2|Dll4|Dipk2a|Pi16|Myh7
response to transforming growth factor beta	21	-5.3332	14	Acvrl1|Cav1|Cav2|Cdh5|Cldn5|Eng|Fos|Hpgd|Jun|Smad6|Tgfbr3|Npnt|Il17rd|Itga8
cell junction assembly	67	-5.34176	20	Ace|Acvrl1|Cav1|Cdh5|Cldn5|Kdr|Mapt|Pmp22|Snca|Tek|Adgre5|Dlc1|Ramp2|Thsd1|Clstn2|Limch1|Amigo2|Pcdh17|Gpm6a|Colq
lymph vessel development	62	-5.37171	6	Acvrl1|Bmpr2|Kdr|Sox18|Tie1|Clec14a
cell-substrate adhesion	5	-5.39269	37	Acvrl1|Adam8|Bst1|Cd63|Cdkn2a|Edil3|Fga|Fn1|Fzd4|Has2|Foxf1|Hpse|Itgb2|Kdr|Smad6|Mmp12|Serpine1|Spp1|Tek|Vtn|Vwf|Agr2|Dlc1|Thsd1|Tmeff2|Tacstd2|Ccl28|Plet1|Limch1|Fgg|Itga1|Npnt|Muc4|Lims2|Itga8|Fat2|Abi3bp
peptidyl-tyrosine modification	61	-5.40444	27	Ace|Adra1a|Agtr1a|Areg|Bmp6|Bst1|Cav1|Cav2|Socs3|Ereg|Fgfr4|Flt1|Gfra1|Igf1|Il6|Itgb2|Kdr|Kit|Kitl|Pdgfra|Tek|Vtn|Sh3bp5|Trem2|Ehd4|Cd300a|Bank1
negative regulation of cell population proliferation	18	-5.40515	56	Acvrl1|Adora3|Arg1|Bche|Bmpr2|Cav1|Cav2|Cdh5|Cdkn1a|Cdkn2a|Ccr5|Cyp1b1|Eng|Ereg|Esr1|Fcgr2b|Flt1|Gata2|Gja1|Hmox1|Igf1|Igfbp3|Il6|Jun|Lgals3|Smad6|Meis1|Npr1|Pla2g2d|Pmp22|Ptgir|Rbp4|Ccl12|Sox11|Sox7|Tgfbr3|Tnfrsf9|Tyrobp|Vipr2|Ndrg2|Dlc1|Dll4|Hpgds|Sfn|Ptges|Ecrg4|Gpnmb|Itga1|Ripply3|Havcr2|Bnipl|Cd300a|Lims2|Vtcn1|Pde5a|Mcc
homeostasis of number of cells	32	-5.42651	29	Alas2|Cfh|Fcgr2b|Gata2|Lilrb4a|Hba-a1|Hbb-b1|Hbb-b2|Hmox1|Hoxa5|Il6|Kit|Klf2|Lipa|Lmo2|Anxa1|Kitl|Ccl2|Cxcl5|Tgfbr3|Zfx|Ets1|Slc7a11|Chst3|Myct1|Hcar2|Hba-a2|Adgrf5|Ildr2
myeloid cell development	32	-5.43621	9	Alas2|Hba-a1|Hbb-b1|Hbb-b2|Kit|Klf2|Meis1|Hba-a2|Adgrf5
cellular response to transforming growth factor beta stimulus	21	-5.44589	14	Acvrl1|Cav1|Cav2|Cdh5|Cldn5|Eng|Fos|Hpgd|Jun|Smad6|Tgfbr3|Npnt|Il17rd|Itga8
peptidyl-tyrosine phosphorylation	61	-5.45878	27	Ace|Adra1a|Agtr1a|Areg|Bmp6|Bst1|Cav1|Cav2|Socs3|Ereg|Fgfr4|Flt1|Gfra1|Igf1|Il6|Itgb2|Kdr|Kit|Kitl|Pdgfra|Tek|Vtn|Sh3bp5|Trem2|Ehd4|Cd300a|Bank1
outflow tract morphogenesis	21	-5.47884	9	Bmpr2|Eng|Jun|Smad6|Sema3c|Sox11|Tbx2|Tbx3|Tgfbr3
morphogenesis of an epithelium	28	-5.50431	41	Acvrl1|Agtr1a|Areg|Socs3|Ctsd|Cyp7b1|Eng|Esr1|Flt1|Gja1|Foxf1|Mst1|Hoxa5|Igf1|Il6|Itgax|Kdr|Mmp12|Notch4|Pdgfra|Sema3c|Sox11|Tbx2|Tbx3|Tcf21|Tek|Tie1|Tnc|Trp63|Wnt2|Wnt7b|Dlc1|Dll4|Tmeff2|Tacstd2|Ctsz|Rasip1|Plet1|Prickle1|Npnt|Stard13
erythrocyte development	32	-5.50947	7	Alas2|Hba-a1|Hbb-b1|Hbb-b2|Klf2|Hba-a2|Adgrf5
lymphatic endothelial cell differentiation	62	-5.57447	4	Acvrl1|Bmpr2|Sox18|Tie1
vasoconstriction	7	-5.60051	15	Ace|Adra1a|Agtr1a|Bmpr2|Cav1|Ednrb|Fga|Gja1|Smad6|Tacr1|Tbxas1|Atp1a2|Fgg|Dock4|Pde5a
Rap1 signaling pathway	54	-5.63313	14	Adcy8|Fgfr4|Flt1|Kdr|Kit|Kitl|Pdgfra|Rasgrp2|Tek|Rapgef4|Adcy4|Arap3|Dock4|Sipa1l2
muscle cell differentiation	24	-5.72954	20	Actc1|Cfd|Adra1a|Cav2|Cfh|Ednrb|Eng|Foxf1|Kit|Smad6|Pdgfra|Pmp22|Qk|Tbx2|Tbx3|Ramp2|Pi16|Npnt|Pgm5|Itga8
muscle contraction	55	-5.76052	17	Actc1|Adra1a|Cav1|Ednrb|Kit|Tbx2|Tbx3|Tnnc1|Calcrl|Gucy1a1|Atp1a2|Npnt|Myh7|Gsn|Synm|Dock4|Pde5a
artery morphogenesis	12	-5.79486	9	Acvrl1|Bmpr2|Eng|Foxf1|Hpgd|Notch4|Tbx2|Dll4|Adgrf5
Renin secretion	43	-5.94068	9	Ace|Adrb3|Agtr1a|Aqp1|Npr1|Prkg2|Gucy1b1|Pde3a|Gucy1a1
positive regulation of BMP signaling pathway	21	-5.94772	7	Acvrl1|Bmpr2|Cdh5|Eng|Kdr|Sox11|Tgfbr3
cardiac chamber development	12	-6.06227	14	Bmpr2|Eng|Foxf1|Smad6|Sema3c|Sox11|Tbx2|Tbx3|Tek|Tgfbr3|Tnnc1|Wnt2|Dll4|Myh7
smooth muscle contraction	55	-6.08528	11	Adra1a|Cav1|Ednrb|Kit|Tbx2|Tbx3|Calcrl|Gucy1a1|Atp1a2|Npnt|Dock4
Renin secretion	43	-6.09352	9	Ace|Adrb3|Agtr1a|Aqp1|Npr1|Prkg2|Gucy1b1|Pde3a|Gucy1a1
Rap1 signaling pathway	54	-6.09709	15	Adcy8|Fgfr4|Flt1|Kdr|Kit|Kitl|Pdgfra|Ptgfr|Rasgrp2|Tek|Rapgef4|Adcy4|Arap3|Dock4|Sipa1l2
transmembrane receptor protein serine/threonine kinase signaling pathway	21	-6.1866	20	Acvrl1|Bmp6|Bmpr2|Cav1|Cav2|Cdh5|Cldn5|Eng|Fos|Hpgd|Jun|Kdr|Smad6|Sox11|Tgfbr3|Tmem100|Npnt|Il17rd|Itga8|Pakap
epithelium migration	11	-6.365	32	Acvrl1|Adam8|Aqp1|Bmpr2|Cd63|Cdh5|Cyp1b1|Dcn|Gata2|Has2|Hmox1|Nr4a1|Igf1|Itgb2|Jun|Kdr|Kit|Anxa1|Serpine1|Lgmn|Tacr1|Tek|Tgfbr3|Ets1|Dll4|Cxcl13|Tacstd2|Clec14a|Jcad|Stard13|Fat2|Mcc
artery development	12	-6.39936	11	Acvrl1|Bmpr2|Eng|Foxf1|Hpgd|Smad6|Notch4|Tbx2|Dll4|Prickle1|Adgrf5
epithelial cell migration	11	-6.4067	32	Acvrl1|Adam8|Aqp1|Bmpr2|Cd63|Cdh5|Cyp1b1|Dcn|Gata2|Has2|Hmox1|Nr4a1|Igf1|Itgb2|Jun|Kdr|Kit|Anxa1|Serpine1|Lgmn|Tacr1|Tek|Tgfbr3|Ets1|Dll4|Cxcl13|Tacstd2|Clec14a|Jcad|Stard13|Fat2|Mcc
blood vessel endothelial cell proliferation involved in sprouting angiogenesis	36	-6.45237	6	Agtr1a|Gata2|Aplnr|Dll4|Ppp1r16b|Jcad
transforming growth factor beta receptor signaling pathway	21	-6.48143	14	Acvrl1|Cav1|Cav2|Cdh5|Cldn5|Eng|Fos|Hpgd|Jun|Smad6|Tgfbr3|Npnt|Il17rd|Itga8
erythrocyte homeostasis	32	-6.49517	13	Alas2|Gata2|Hba-a1|Hbb-b1|Hbb-b2|Hoxa5|Kit|Klf2|Lmo2|Tgfbr3|Ets1|Hba-a2|Adgrf5
positive regulation of angiogenesis	2	-6.66129	22	Acvrl1|Aqp1|Cdh5|Cyp1b1|Eng|F3|Flt1|Gata2|Hmox1|Itgax|Itgb2|Kdr|Lgals3|Notch4|Serpine1|Tek|Tie1|Aplnr|Ets1|Ramp2|Lrg1|Jcad
positive regulation of vasculature development	2	-6.66129	22	Acvrl1|Aqp1|Cdh5|Cyp1b1|Eng|F3|Flt1|Gata2|Hmox1|Itgax|Itgb2|Kdr|Lgals3|Notch4|Serpine1|Tek|Tie1|Aplnr|Ets1|Ramp2|Lrg1|Jcad
regulation of anatomical structure size	7	-6.66453	26	Ace|Adra1a|Adrb3|Agtr1a|Aqp1|Bmpr2|Cav1|Ednrb|Klf2|Smad6|Mapt|Npr1|Prkg2|Sema3c|Sema6a|Tgfbr3|Gucy1a1|Kank3|Atp1a2|Cdc42ep2|Itga1|Sema6d|Gsn|Dock4|Pde5a|Kank4
regulation of cellular response to growth factor stimulus	21	-6.73117	18	Acvrl1|Bmpr2|Cav1|Cav2|Cdh5|Dcn|Eng|Fzd4|Kdr|Smad6|Sema6a|Sox11|Tek|Tgfbr3|Npnt|Il17rd|Jcad|Itga8
second-messenger-mediated signaling	40	-6.79288	30	Adcy8|Adora3|Agtr1a|Aqp1|Bst1|Ccr5|Ednrb|Glp1r|Igf1|Kdr|Mt2|Mapt|Npr1|Ptgfr|Ccl20|Ccl4|Aplnr|Gucy1b1|Pde3a|Rapgef4|Gucy1a1|Tmem100|Calml3|Trem2|Ffar4|Gprc6a|Cxcr1|Pde5a|Siglecg|Ackr4
cellular response to vascular endothelial growth factor stimulus	44	-6.85429	9	Dcn|Flt1|Nr4a1|Kdr|Pdgfra|Sema6a|Ramp2|Dll4|Jcad
cGMP-PKG signaling pathway	43	-6.88091	14	Adcy8|Adra1a|Adrb3|Agtr1a|Ednrb|Npr1|Prkg2|Gucy1b1|Pde3a|Gucy1a1|Atp1a2|Adcy4|Myh7|Pde5a
cGMP-PKG signaling pathway	43	-6.88091	14	Adcy8|Adra1a|Adrb3|Agtr1a|Ednrb|Npr1|Prkg2|Gucy1b1|Pde3a|Gucy1a1|Atp1a2|Adcy4|Myh7|Pde5a
venous blood vessel development	12	-6.90263	6	Acvrl1|Bmpr2|Eng|Foxf1|Notch4|Sema3c
erythrocyte differentiation	32	-6.90704	13	Alas2|Gata2|Hba-a1|Hbb-b1|Hbb-b2|Hoxa5|Kit|Klf2|Lmo2|Tgfbr3|Ets1|Hba-a2|Adgrf5
myeloid cell homeostasis	32	-6.93096	23	Alas2|Cfh|Fcgr2b|Gata2|Lilrb4a|Hba-a1|Hbb-b1|Hbb-b2|Hmox1|Hoxa5|Il6|Kit|Klf2|Lmo2|Anxa1|Kitl|Ccl2|Tgfbr3|Ets1|Slc7a11|Hcar2|Hba-a2|Adgrf5
morphogenesis of a branching structure	28	-6.98071	27	Agtr1a|Areg|Socs3|Ctsd|Eng|Esr1|Flt1|Foxf1|Hoxa5|Igf1|Il6|Kdr|Notch4|Pdgfra|Sema3c|Tbx3|Tcf21|Tek|Tie1|Tnc|Trp63|Wnt2|Dll4|Tacstd2|Ctsz|Rasip1|Npnt
tissue migration	11	-7.00913	33	Acvrl1|Adam8|Aqp1|Bmpr2|Cd63|Cdh5|Cyp1b1|Dcn|Gata2|Has2|Foxf1|Hmox1|Nr4a1|Igf1|Itgb2|Jun|Kdr|Kit|Anxa1|Serpine1|Lgmn|Tacr1|Tek|Tgfbr3|Ets1|Dll4|Cxcl13|Tacstd2|Clec14a|Jcad|Stard13|Fat2|Mcc
endothelial cell differentiation	30	-7.04637	12	Acvrl1|Bmp6|Bmpr2|Cdh5|Cldn5|Eng|Kdr|Notch4|Sox18|Tie1|Tmem100|Ppp1r16b
negative regulation of cellular component movement	20	-7.05347	32	Acvrl1|Adora3|Cd63|Cldn5|Ccr5|Cyp1b1|Dcn|Dpep1|Eng|Gja1|Igfbp3|Serpine1|Ccl12|Tgfbr3|Tie1|Timp1|Dlc1|Reck|Dll4|Cxcl13|Tmeff2|Tacstd2|Ccl28|Cd200r1|Limch1|Arap3|Mmp28|Sema6d|Cd300a|Stard13|Mcc|Egfl7
positive regulation of blood vessel endothelial cell proliferation involved in sprouting angiogenesis	36	-7.17363	6	Agtr1a|Gata2|Hmox1|Aplnr|Ppp1r16b|Jcad
positive regulation of epithelial cell proliferation	2	-7.17729	32	Acvrl1|Agtr1a|Arg1|Bmp6|Bmpr2|Cav1|Cav2|Ccnd1|Cyp7b1|Esr1|F3|Gata2|Has2|Mst1|Hmox1|Nr4a1|Igf1|Il6|Jun|Kdr|Mmp12|Ccl2|Sox11|Tacr1|Tgm1|Trp63|Wnt2|Aplnr|Lrg1|Ppp1r16b|Jcad|Egfl7
epithelial tube morphogenesis	28	-7.21975	22	Acvrl1|Agtr1a|Eng|Flt1|Foxf1|Hoxa5|Kdr|Notch4|Pdgfra|Sox11|Tbx2|Tbx3|Tcf21|Tek|Tie1|Wnt2|Dlc1|Dll4|Rasip1|Prickle1|Npnt|Stard13
negative regulation of cell motility	20	-7.25771	32	Acvrl1|Adora3|Cd63|Cldn5|Ccr5|Cyp1b1|Dcn|Dpep1|Eng|Gja1|Igfbp3|Serpine1|Ccl12|Tgfbr3|Tie1|Timp1|Dlc1|Reck|Dll4|Cxcl13|Tmeff2|Tacstd2|Ccl28|Cd200r1|Limch1|Arap3|Mmp28|Sema6d|Cd300a|Stard13|Mcc|Egfl7
tissue morphogenesis	28	-7.29681	30	Actc1|Acvrl1|Agtr1a|Bmpr2|Eng|Flt1|Foxf1|Hoxa5|Kdr|Notch4|Pdgfra|Sema3c|Sox11|Tbx2|Tbx3|Tcf21|Tek|Tgfbr3|Tie1|Tnnc1|Wnt2|Dlc1|Dll4|Tmeff2|Tmem100|Rasip1|Prickle1|Npnt|Myh7|Stard13
regulation of blood vessel endothelial cell proliferation involved in sprouting angiogenesis	36	-7.4563	6	Agtr1a|Gata2|Aplnr|Dll4|Ppp1r16b|Jcad
mesenchyme development	34	-7.47003	19	Acvrl1|Bmpr2|Ednrb|Eng|Foxf1|Hoxa5|Kitl|Notch4|Sema3c|Sema6a|Sox11|Tbx2|Tcf21|Tgfbr3|Wnt2|Tmem100|Fendrr|Il17rd|Sema6d
morphogenesis of a branching epithelium	28	-7.48495	27	Agtr1a|Areg|Socs3|Ctsd|Eng|Esr1|Flt1|Foxf1|Hoxa5|Igf1|Il6|Kdr|Notch4|Pdgfra|Sema3c|Tbx3|Tcf21|Tek|Tie1|Tnc|Trp63|Wnt2|Dll4|Tacstd2|Ctsz|Rasip1|Npnt
cardiac chamber morphogenesis	12	-7.5379	14	Bmpr2|Eng|Foxf1|Smad6|Sema3c|Sox11|Tbx2|Tbx3|Tek|Tgfbr3|Tnnc1|Wnt2|Dll4|Myh7
negative regulation of cell migration	20	-7.56711	32	Acvrl1|Adora3|Cd63|Cldn5|Ccr5|Cyp1b1|Dcn|Dpep1|Eng|Gja1|Igfbp3|Serpine1|Ccl12|Tgfbr3|Tie1|Timp1|Dlc1|Reck|Dll4|Cxcl13|Tmeff2|Tacstd2|Ccl28|Cd200r1|Limch1|Arap3|Mmp28|Sema6d|Cd300a|Stard13|Mcc|Egfl7
heart morphogenesis	12	-7.64107	19	Actc1|Acvrl1|Bmpr2|Eng|Foxf1|Jun|Smad6|Sema3c|Sox11|Tbx2|Tbx3|Tek|Tgfbr3|Tnnc1|Wnt2|Dlc1|Dll4|Tmem100|Myh7
extracellular structure organization	31	-7.74297	31	Cav1|Cav2|Ctss|Cyp1b1|Elf3|Eng|Fgfr4|Fn1|Has2|Foxf1|Il6|Lgals3|Mmp12|Pdgfra|Pmp22|Tie1|Vtn|Ets1|Reck|Ramp2|Mmp19|Noxo1|Mfap4|Crispld2|Npnt|Mmp28|Adamts17|Itga8|Abi3bp|Colq|Wdr72
external encapsulating structure organization	31	-7.74297	31	Cav1|Cav2|Ctss|Cyp1b1|Elf3|Eng|Fgfr4|Fn1|Has2|Foxf1|Il6|Lgals3|Mmp12|Pdgfra|Pmp22|Tie1|Vtn|Ets1|Reck|Ramp2|Mmp19|Noxo1|Mfap4|Crispld2|Npnt|Mmp28|Adamts17|Itga8|Abi3bp|Colq|Wdr72
extracellular matrix organization	31	-7.7667	31	Cav1|Cav2|Ctss|Cyp1b1|Elf3|Eng|Fgfr4|Fn1|Has2|Foxf1|Il6|Lgals3|Mmp12|Pdgfra|Pmp22|Tie1|Vtn|Ets1|Reck|Ramp2|Mmp19|Noxo1|Mfap4|Crispld2|Npnt|Mmp28|Adamts17|Itga8|Abi3bp|Colq|Wdr72
branching morphogenesis of an epithelial tube	28	-7.78245	16	Agtr1a|Eng|Flt1|Foxf1|Hoxa5|Kdr|Notch4|Pdgfra|Tbx3|Tcf21|Tek|Tie1|Wnt2|Dll4|Rasip1|Npnt
negative regulation of locomotion	20	-7.87928	34	Acvrl1|Adora3|Cd63|Cldn5|Ccr5|Cyp1b1|Dcn|Dpep1|Eng|Gja1|Igfbp3|Serpine1|Ccl12|Sema3c|Sema6a|Tgfbr3|Tie1|Timp1|Dlc1|Reck|Dll4|Cxcl13|Tmeff2|Tacstd2|Ccl28|Cd200r1|Limch1|Arap3|Mmp28|Sema6d|Cd300a|Stard13|Mcc|Egfl7
striated muscle tissue development	12	-8.04028	25	Actc1|Adra1a|Bmpr2|Cav1|Cav2|Eng|Fos|Nr4a1|Meis1|Pax5|Pdgfra|Pmp22|Sema3c|Sox11|Tbx2|Tbx3|Tcf21|Tgfbr3|Tnnc1|Wnt2|Dll4|Dipk2a|Pi16|Myh7|Pgm5
muscle tissue development	12	-8.2337	26	Actc1|Adra1a|Bmpr2|Cav1|Cav2|Eng|Fos|Nr4a1|Meis1|Pax5|Pdgfra|Pmp22|Sema3c|Sox11|Tbx2|Tbx3|Tcf21|Tgfbr3|Tnnc1|Wnt2|Dll4|Dipk2a|Pi16|Myh7|Pgm5|Itga8
ameboidal-type cell migration	11	-8.33162	43	Acvrl1|Adam8|Aqp1|Bmpr2|Cd63|Cdh5|Cyp1b1|Dcn|Ednrb|Eng|Fn1|Gata2|Gja1|Has2|Hmox1|Nr4a1|Igf1|Itgb2|Jun|Kdr|Kit|Anxa1|Kitl|Mmp12|Serpine1|Pmp22|Lgmn|Sema3c|Sema6a|Tacr1|Tek|Tgfbr3|Timp1|Ets1|Dll4|Cxcl13|Tacstd2|Clec14a|Sema6d|Jcad|Stard13|Fat2|Mcc
endothelium development	30	-8.34814	14	Acvrl1|Bmp6|Bmpr2|Cdh5|Cldn5|Eng|Kdr|Notch4|Sox18|Tie1|Dll4|Tmem100|Ppp1r16b|Stard13
circulatory system process	7	-8.51862	28	Ace|Actc1|Acvrl1|Adra1a|Adrb3|Agtr1a|Bmp6|Bmpr2|Cav1|Cdh5|Cldn5|Ednrb|Eng|Glp1r|Klf2|Smad6|Npr1|Tgfbr3|Tnnc1|Ramp2|Pde3a|Gucy1a1|Atp1a2|Itga1|Myh7|Gsn|Dock4|Pde5a
regulation of tube size	7	-8.81147	16	Ace|Adra1a|Adrb3|Agtr1a|Bmpr2|Cav1|Ednrb|Klf2|Smad6|Npr1|Tgfbr3|Gucy1a1|Atp1a2|Itga1|Dock4|Pde5a
regulation of tube diameter	7	-8.85082	16	Ace|Adra1a|Adrb3|Agtr1a|Bmpr2|Cav1|Ednrb|Klf2|Smad6|Npr1|Tgfbr3|Gucy1a1|Atp1a2|Itga1|Dock4|Pde5a
blood vessel diameter maintenance	7	-8.85082	16	Ace|Adra1a|Adrb3|Agtr1a|Bmpr2|Cav1|Ednrb|Klf2|Smad6|Npr1|Tgfbr3|Gucy1a1|Atp1a2|Itga1|Dock4|Pde5a
smooth muscle cell differentiation	24	-8.92982	12	Cfd|Cfh|Ednrb|Eng|Foxf1|Kit|Smad6|Tbx2|Tbx3|Ramp2|Npnt|Itga8
muscle structure development	24	-8.96188	33	Actc1|Cfd|Adra1a|Cav1|Cav2|Cfh|Ednrb|Eng|Fos|Foxf1|Nr4a1|Igfbp3|Kit|Smad6|Pax5|Pdgfra|Pmp22|Qk|Sox11|Tbx2|Tbx3|Tcf21|Tgfbr3|Tnnc1|Wnt2|Ramp2|Dll4|Pi16|Prickle1|Npnt|Myh7|Pgm5|Itga8
response to growth factor	21	-9.02726	32	Acvrl1|Bmp6|Bmpr2|Cav1|Cav2|Cdh5|Cldn5|Dcn|Eng|Fgfr4|Flt1|Fos|Fzd4|Nr4a1|Hpgd|Jun|Kdr|Smad6|Pdgfra|Stmn2|Sema6a|Sox11|Tek|Tgfbr3|Ramp2|Dll4|Tmem100|Ehd4|Npnt|Il17rd|Jcad|Itga8
blood circulation	7	-9.03851	28	Ace|Actc1|Acvrl1|Adra1a|Adrb3|Agtr1a|Bmp6|Bmpr2|Cav1|Cdh5|Cldn5|Ednrb|Eng|Glp1r|Klf2|Smad6|Npr1|Tgfbr3|Tnnc1|Ramp2|Pde3a|Gucy1a1|Atp1a2|Itga1|Myh7|Gsn|Dock4|Pde5a
cellular response to growth factor stimulus	21	-9.26225	32	Acvrl1|Bmp6|Bmpr2|Cav1|Cav2|Cdh5|Cldn5|Dcn|Eng|Fgfr4|Flt1|Fos|Fzd4|Nr4a1|Hpgd|Jun|Kdr|Smad6|Pdgfra|Stmn2|Sema6a|Sox11|Tek|Tgfbr3|Ramp2|Dll4|Tmem100|Ehd4|Npnt|Il17rd|Jcad|Itga8
regulation of vasculature development	2	-9.37173	22	Acvrl1|Aqp1|Cdh5|Cldn5|Dcn|Eng|Flt1|Gata2|Hoxa5|Kdr|Klf2|Notch4|Sema6a|Tek|Tie1|Aplnr|Ets1|Reck|Ramp2|Ppp1r16b|Jcad|Stard13
regulation of angiogenesis	2	-9.48172	22	Acvrl1|Aqp1|Cdh5|Cldn5|Dcn|Eng|Flt1|Gata2|Hoxa5|Kdr|Klf2|Notch4|Sema6a|Tek|Tie1|Aplnr|Ets1|Reck|Ramp2|Ppp1r16b|Jcad|Stard13
epithelial cell proliferation	2	-10.3152	53	Acvrl1|Agtr1a|Areg|Arg1|Fabp7|Bmp6|Bmpr2|Cav1|Cav2|Ccnd1|Cdkn2a|Cyp7b1|Ednrb|Ehf|Eng|Ereg|Esr1|F3|Flt1|Gata2|Gja1|Has2|Mst1|Hmox1|Nr4a1|Hoxa5|Igf1|Igfbp3|Il6|Jun|Kdr|Kit|Mmp12|Ccl12|Ccl2|Sox11|Tacr1|Tek|Tgfbr3|Tgm1|Tie1|Trp63|Wnt2|Aplnr|Dll4|Sfn|Tacstd2|Lrg1|Lims2|Ppp1r16b|Jcad|Mcc|Egfl7
heart development	12	-10.4497	34	Ace|Actc1|Acvrl1|Adra1a|Agtr1a|Bmpr2|Eng|Foxf1|Jun|Kdr|Smad6|Meis1|Pdgfra|Sema3c|Sox11|Sox18|Tbx2|Tbx3|Tek|Tgfbr3|Tie1|Tnnc1|Wnt2|Aplnr|Dlc1|Ramp2|Dll4|Calcrl|Tmem100|Dipk2a|Pi16|Prickle1|Myh7|Ripply3
regulation of epithelial cell proliferation	2	-10.4588	47	Acvrl1|Agtr1a|Arg1|Bmp6|Bmpr2|Cav1|Cav2|Ccnd1|Cdkn2a|Cyp7b1|Ednrb|Eng|Esr1|F3|Flt1|Gata2|Gja1|Has2|Mst1|Hmox1|Nr4a1|Hoxa5|Igf1|Il6|Jun|Kdr|Mmp12|Ccl12|Ccl2|Sox11|Tacr1|Tek|Tgfbr3|Tgm1|Tie1|Trp63|Wnt2|Aplnr|Dll4|Sfn|Tacstd2|Lrg1|Lims2|Ppp1r16b|Jcad|Mcc|Egfl7
vascular process in circulatory system	7	-11.1231	32	Ace|Adra1a|Adrb3|Agtr1a|Bmp6|Bmpr2|Cav1|Cdh5|Cldn5|Ednrb|Fga|Gch1|Gja1|Fabp5|Klf2|Smad6|Npr1|Ccl4|Slc5a1|Tacr1|Tbxas1|Tgfbr3|Tjp3|Ramp2|Pde3a|Gucy1a1|Mfsd2a|Atp1a2|Fgg|Itga1|Dock4|Pde5a
vasculogenesis	2	-11.1362	15	Cav1|Eng|Fzd4|Foxf1|Kdr|Qk|Sox18|Tek|Tgfbr3|Tie1|Aplnr|Ramp2|Tmem100|Rasip1|Egfl7
positive regulation of endothelial cell proliferation	2	-11.411	21	Acvrl1|Agtr1a|Arg1|Bmp6|Bmpr2|Cav1|Cav2|F3|Gata2|Hmox1|Nr4a1|Igf1|Jun|Kdr|Ccl2|Wnt2|Aplnr|Lrg1|Ppp1r16b|Jcad|Egfl7
sprouting angiogenesis	2	-11.6104	17	Agtr1a|Eng|Flt1|Gata2|Nr4a1|Kdr|Klf2|Sema6a|Tek|Aplnr|Reck|Ramp2|Dll4|Clec14a|Ppp1r16b|Jcad|Stard13
endothelial cell proliferation	2	-13.23	28	Acvrl1|Agtr1a|Arg1|Bmp6|Bmpr2|Cav1|Cav2|Eng|F3|Flt1|Gata2|Gja1|Hmox1|Nr4a1|Igf1|Jun|Kdr|Ccl12|Ccl2|Tek|Tie1|Wnt2|Aplnr|Dll4|Lrg1|Ppp1r16b|Jcad|Egfl7
regulation of endothelial cell proliferation	2	-14.1079	28	Acvrl1|Agtr1a|Arg1|Bmp6|Bmpr2|Cav1|Cav2|Eng|F3|Flt1|Gata2|Gja1|Hmox1|Nr4a1|Igf1|Jun|Kdr|Ccl12|Ccl2|Tek|Tie1|Wnt2|Aplnr|Dll4|Lrg1|Ppp1r16b|Jcad|Egfl7
angiogenesis	2	-16.9267	60	Ace|Acvrl1|Adam8|Agtr1a|Aqp1|Cav1|Cdh5|Cfh|Cldn5|Cyp1b1|Dcn|Eng|Ereg|F3|Flt1|Fn1|Gata2|Hmox1|Nr4a1|Hoxa5|Hpse|Itgax|Itgb2|Jun|Kdr|Klf2|Lgals3|Anxa1|Meis1|Mfge8|Notch4|Pdgfra|Serpine1|Ptprb|Ccl12|Ccl2|Sema6a|Sox18|Tcf21|Tek|Tgfbr3|Tie1|Tnfaip2|Wnt7b|Aplnr|Ets1|Reck|Ramp2|Dll4|Calcrl|Mmp19|Clec14a|Tmem100|Rasip1|Lrg1|Ppp1r16b|Cxcl17|Jcad|Stard13|Egfl7
blood vessel morphogenesis	2	-20.2532	48	Ace|Acvrl1|Agtr1a|Aqp1|Bmpr2|Cav1|Cdh5|Cfh|Cldn5|Dcn|Eng|Flt1|Fzd4|Gata2|Foxf1|Nr4a1|Hoxa5|Hpgd|Jun|Kdr|Klf2|Smad6|Meis1|Notch4|Pdgfra|Ptprb|Qk|Sema6a|Sox18|Tbx2|Tcf21|Tek|Tgfbr3|Tie1|Aplnr|Ets1|Reck|Ramp2|Dll4|Calcrl|Clec14a|Tmem100|Rasip1|Adgrf5|Ppp1r16b|Jcad|Stard13|Egfl7
blood vessel development	2	-21.6089	53	Ace|Acvrl1|Agtr1a|Aqp1|Bmpr2|Cav1|Cdh5|Cfh|Cldn5|Dcn|Eng|Flt1|Fzd4|Gata2|Foxf1|Nr4a1|Hoxa5|Hpgd|Jun|Kdr|Klf2|Lama4|Smad6|Meis1|Notch4|Pdgfra|Ptprb|Qk|Sema3c|Sema6a|Sox18|Tbx2|Tbx3|Tcf21|Tek|Tgfbr3|Tie1|Wnt2|Aplnr|Ets1|Reck|Ramp2|Dll4|Calcrl|Clec14a|Tmem100|Rasip1|Prickle1|Adgrf5|Ppp1r16b|Jcad|Stard13|Egfl7
vasculature development	2	-23.0787	56	Ace|Acvrl1|Cfd|Agtr1a|Aqp1|Bmpr2|Cav1|Cdh5|Cfh|Cldn5|Dcn|Eng|Flt1|Fzd4|Gata2|Foxf1|Nr4a1|Hoxa5|Hpgd|Jun|Kdr|Kit|Klf2|Lama4|Smad6|Meis1|Notch4|Pdgfra|Ptprb|Qk|Sema3c|Sema6a|Sox18|Tbx2|Tbx3|Tcf21|Tek|Tgfbr3|Tie1|Wnt2|Aplnr|Ets1|Reck|Ramp2|Dll4|Calcrl|Clec14a|Tmem100|Rasip1|Prickle1|Adgrf5|Ppp1r16b|Jcad|Stard13|Egfl7|Arhgef15

## Sheet: Supplementary Table 4
Supplementary Table 4 Top 10 biological pathways by EnrichR analysis
Term	WikiPathway	Overlap	P-value	Adjusted P-value	Genes
Lung fibrosis	WP3632	11/61	1.03196e-08	1.01132e-06	IL6;CCL4;SPP1;CCL3;HMOX1;CCL2;MT2;TIMP1;IGF1;MUC5B;CXCL2
Chemokine signaling pathway	WP2292	17/190	6.55218e-08	2.49314e-06	CCL12;CCL20;CXCL1;CXCL13;CXCL2;CXCL5;PIK3R5;CCL9;CCL8;CXCR1;CCL7;CCL6;CCL4;CCL3;CCL2;CCR5;CCL28
TYROBP Causal Network	WP3625	10/58	7.63207e-08	2.49314e-06	CD84;TYROBP;KCNE3;RGS1;ITGB2;ITGAX;SPP1;CAPG;LHFPL2;C1QC
Spinal Cord Injury	WP2432	12/99	2.18462e-07	5.35232e-06	MMP12;GJA1;IL6;ANXA1;CCND1;ARG1;CCL2;AQP4;CXCL1;TACR1;FCGR2B;CXCL2
Complement and Coagulation Cascades	WP449	8/62	1.47733e-05	0.000289557	C1QB;F7;C1QA;SERPINE1;CFI;F3;CFB;C1QC
p53 signaling	WP2902	8/67	2.63574e-05	0.000430504	CDKN1A;CCND1;CDKN2A;PERP;SERPINE1;SFN;IGF1;GADD45G
Microglia Pathogen Phagocytosis Pathway	WP3626	6/41	8.61623e-05	0.00120627	C1QB;C1QA;TYROBP;ITGB2;TREM2;C1QC
Blood Clotting Cascade	WP460	4/20	0.000398095	0.00487666	FGA;F7;FGG;SERPINE1
Macrophage markers	WP2271	3/10	0.00063176	0.00687917	CD14;CD68;F3
Oxidative Damage	WP1496	5/42	0.000904569	0.00886478	C1QB;C1QA;CDKN1A;MAPK13;C1QC

## Sheet: Supplementary Table 5
Supplementary Table 5 The details of network among pathways
Description	GROUP_ID	LogP	Number of gene	Genes
inflammatory response	1	29.5023	66	Acp5|Adam8|Adora3|Bst1|Casp1|Cd14|Cd68|Chil3|Socs3|Ccr5|Ctss|Elf3|Esr1|F3|Fcgr2b|Fcgr3|Fn1|Gja1|Lilrb4a|Gpx2|Cxcl1|Hmox1|Hp|Igf1|Il6|Acod1|Itgb2|Itih4|Lipa|Anxa1|Slc11a1|Orm1|Pla2g2d|Serpine1|Pld3|Ptgir|Saa3|Ccl12|Ccl2|Ccl20|Ccl3|Ccl4|Ccl6|Ccl7|Ccl8|Ccl9|Cxcl2|Cxcl5|Serpina1b|Timp1|Pglyrp1|Vnn1|Pla2g7|Cxcl13|Clec7a|Cd200r1|Ptges|Trem2|Ffar4|Olr1|Havcr2|Cd300a|Cxcl17|Cd200r4|Tlr13|Cxcl3
regulation of cytokine production	1	19.2598	53	Acp5|Adam8|Aqp4|Arg1|Casp1|Cd14|Cd84|Clu|Ccr5|Cyp1b1|Ereg|F3|Fcgr2b|Fcgr3|Fn1|Hmox1|Hpse|Igf1|Il6|Acod1|Anxa1|Ltf|Mmp12|Slc11a1|Serpine1|Pld3|Prg2|S100b|Ccl2|Ccl20|Ccl3|Ccl4|Cxcl5|Tnfrsf9|Pglyrp1|Tyrobp|Clec5a|Mapk13|Clec4e|Clec4n|Clec7a|Cd200r1|Rnf128|Mcoln2|Trem2|Gpnmb|Ffar4|Cd300c2|Havcr2|Rab7b|Cxcl17|Malt1|Vtcn1
positive regulation of cytokine production	1	13.4254	35	Adam8|Casp1|Cd14|Cd84|Clu|Ccr5|Cyp1b1|Ereg|F3|Fcgr3|Hpse|Il6|Anxa1|Mmp12|Slc11a1|Serpine1|Prg2|Ccl2|Ccl20|Ccl3|Ccl4|Tyrobp|Clec5a|Mapk13|Clec4e|Clec4n|Clec7a|Mcoln2|Trem2|Cd300c2|Havcr2|Rab7b|Cxcl17|Malt1|Vtcn1
regulation of defense response	1	9.99024	34	Acp5|Adam8|Adora3|Arg1|Bst1|Casp1|Socs3|Ccr5|Ctss|Ereg|Esr1|Fcgr2b|Fcgr3|Gja1|Gpx2|Cxcl1|Igf1|Il6|Acod1|Anxa1|Mmp12|Pla2g2d|Serpine1|Ccl3|Cxcl5|Pglyrp1|Tyrobp|Cd200r1|Ptges|Trem2|Ffar4|Havcr2|Cxcl17|Cd200r4
regulation of inflammatory response	1	9.85092	26	Acp5|Adam8|Adora3|Bst1|Casp1|Socs3|Ccr5|Ctss|Esr1|Fcgr2b|Fcgr3|Gpx2|Igf1|Il6|Acod1|Anxa1|Pla2g2d|Serpine1|Ccl3|Pglyrp1|Cd200r1|Ptges|Trem2|Ffar4|Cxcl17|Cd200r4
regulation of interleukin-1 production	1	9.01585	14	Acp5|Aqp4|Casp1|Ccr5|Igf1|Il6|Anxa1|Ccl20|Ccl3|Tyrobp|Trem2|Ffar4|Havcr2|Malt1
regulation of tumor necrosis factor superfamily cytokine production	1	8.39344	17	Acp5|Adam8|Cd14|Cd84|Clu|Ccr5|Fcgr3|Igf1|Il6|Ltf|Ccl2|Ccl3|Ccl4|Tyrobp|Trem2|Gpnmb|Havcr2
interleukin-1 production	1	8.35069	14	Acp5|Aqp4|Casp1|Ccr5|Igf1|Il6|Anxa1|Ccl20|Ccl3|Tyrobp|Trem2|Ffar4|Havcr2|Malt1
tumor necrosis factor superfamily cytokine production	1	8.12826	17	Acp5|Adam8|Cd14|Cd84|Clu|Ccr5|Fcgr3|Igf1|Il6|Ltf|Ccl2|Ccl3|Ccl4|Tyrobp|Trem2|Gpnmb|Havcr2
positive regulation of response to external stimulus	1	7.70108	25	Adam8|Adora3|Arg1|Ccr5|Ctss|Ereg|F7|Fcgr3|Fn1|Cxcl1|Il6|Acod1|Mmp12|Serpine1|Lgmn|Ccl2|Ccl3|Ccl4|Tyrobp|Pla2g7|Cxcl13|S100a14|Trem2|Havcr2|Cxcl17
vasculature development	2	-23.0787	56	Ace|Acvrl1|Cfd|Agtr1a|Aqp1|Bmpr2|Cav1|Cdh5|Cfh|Cldn5|Dcn|Eng|Flt1|Fzd4|Gata2|Foxf1|Nr4a1|Hoxa5|Hpgd|Jun|Kdr|Kit|Klf2|Lama4|Smad6|Meis1|Notch4|Pdgfra|Ptprb|Qk|Sema3c|Sema6a|Sox18|Tbx2|Tbx3|Tcf21|Tek|Tgfbr3|Tie1|Wnt2|Aplnr|Ets1|Reck|Ramp2|Dll4|Calcrl|Clec14a|Tmem100|Rasip1|Prickle1|Adgrf5|Ppp1r16b|Jcad|Stard13|Egfl7|Arhgef15
blood vessel development	2	-21.6089	53	Ace|Acvrl1|Agtr1a|Aqp1|Bmpr2|Cav1|Cdh5|Cfh|Cldn5|Dcn|Eng|Flt1|Fzd4|Gata2|Foxf1|Nr4a1|Hoxa5|Hpgd|Jun|Kdr|Klf2|Lama4|Smad6|Meis1|Notch4|Pdgfra|Ptprb|Qk|Sema3c|Sema6a|Sox18|Tbx2|Tbx3|Tcf21|Tek|Tgfbr3|Tie1|Wnt2|Aplnr|Ets1|Reck|Ramp2|Dll4|Calcrl|Clec14a|Tmem100|Rasip1|Prickle1|Adgrf5|Ppp1r16b|Jcad|Stard13|Egfl7
blood vessel morphogenesis	2	-20.2532	48	Ace|Acvrl1|Agtr1a|Aqp1|Bmpr2|Cav1|Cdh5|Cfh|Cldn5|Dcn|Eng|Flt1|Fzd4|Gata2|Foxf1|Nr4a1|Hoxa5|Hpgd|Jun|Kdr|Klf2|Smad6|Meis1|Notch4|Pdgfra|Ptprb|Qk|Sema6a|Sox18|Tbx2|Tcf21|Tek|Tgfbr3|Tie1|Aplnr|Ets1|Reck|Ramp2|Dll4|Calcrl|Clec14a|Tmem100|Rasip1|Adgrf5|Ppp1r16b|Jcad|Stard13|Egfl7
angiogenesis	2	-16.9267	60	Ace|Acvrl1|Adam8|Agtr1a|Aqp1|Cav1|Cdh5|Cfh|Cldn5|Cyp1b1|Dcn|Eng|Ereg|F3|Flt1|Fn1|Gata2|Hmox1|Nr4a1|Hoxa5|Hpse|Itgax|Itgb2|Jun|Kdr|Klf2|Lgals3|Anxa1|Meis1|Mfge8|Notch4|Pdgfra|Serpine1|Ptprb|Ccl12|Ccl2|Sema6a|Sox18|Tcf21|Tek|Tgfbr3|Tie1|Tnfaip2|Wnt7b|Aplnr|Ets1|Reck|Ramp2|Dll4|Calcrl|Mmp19|Clec14a|Tmem100|Rasip1|Lrg1|Ppp1r16b|Cxcl17|Jcad|Stard13|Egfl7
epithelial cell proliferation	2	-10.3152	53	Acvrl1|Agtr1a|Areg|Arg1|Fabp7|Bmp6|Bmpr2|Cav1|Cav2|Ccnd1|Cdkn2a|Cyp7b1|Ednrb|Ehf|Eng|Ereg|Esr1|F3|Flt1|Gata2|Gja1|Has2|Mst1|Hmox1|Nr4a1|Hoxa5|Igf1|Igfbp3|Il6|Jun|Kdr|Kit|Mmp12|Ccl12|Ccl2|Sox11|Tacr1|Tek|Tgfbr3|Tgm1|Tie1|Trp63|Wnt2|Aplnr|Dll4|Sfn|Tacstd2|Lrg1|Lims2|Ppp1r16b|Jcad|Mcc|Egfl7
regulation of epithelial cell proliferation	2	-10.4588	47	Acvrl1|Agtr1a|Arg1|Bmp6|Bmpr2|Cav1|Cav2|Ccnd1|Cdkn2a|Cyp7b1|Ednrb|Eng|Esr1|F3|Flt1|Gata2|Gja1|Has2|Mst1|Hmox1|Nr4a1|Hoxa5|Igf1|Il6|Jun|Kdr|Mmp12|Ccl12|Ccl2|Sox11|Tacr1|Tek|Tgfbr3|Tgm1|Tie1|Trp63|Wnt2|Aplnr|Dll4|Sfn|Tacstd2|Lrg1|Lims2|Ppp1r16b|Jcad|Mcc|Egfl7
regulation of endothelial cell proliferation	2	-14.1079	28	Acvrl1|Agtr1a|Arg1|Bmp6|Bmpr2|Cav1|Cav2|Eng|F3|Flt1|Gata2|Gja1|Hmox1|Nr4a1|Igf1|Jun|Kdr|Ccl12|Ccl2|Tek|Tie1|Wnt2|Aplnr|Dll4|Lrg1|Ppp1r16b|Jcad|Egfl7
endothelial cell proliferation	2	-13.23	28	Acvrl1|Agtr1a|Arg1|Bmp6|Bmpr2|Cav1|Cav2|Eng|F3|Flt1|Gata2|Gja1|Hmox1|Nr4a1|Igf1|Jun|Kdr|Ccl12|Ccl2|Tek|Tie1|Wnt2|Aplnr|Dll4|Lrg1|Ppp1r16b|Jcad|Egfl7
positive regulation of epithelial cell proliferation	2	-7.17729	32	Acvrl1|Agtr1a|Arg1|Bmp6|Bmpr2|Cav1|Cav2|Ccnd1|Cyp7b1|Esr1|F3|Gata2|Has2|Mst1|Hmox1|Nr4a1|Igf1|Il6|Jun|Kdr|Mmp12|Ccl2|Sox11|Tacr1|Tgm1|Trp63|Wnt2|Aplnr|Lrg1|Ppp1r16b|Jcad|Egfl7
positive regulation of endothelial cell proliferation	2	-11.411	21	Acvrl1|Agtr1a|Arg1|Bmp6|Bmpr2|Cav1|Cav2|F3|Gata2|Hmox1|Nr4a1|Igf1|Jun|Kdr|Ccl2|Wnt2|Aplnr|Lrg1|Ppp1r16b|Jcad|Egfl7
myeloid leukocyte migration	3	22.3823	34	Adam8|Bst1|Fcgr3|Cxcl1|Mst1|Itgb2|Lgals3|Anxa1|Serpine1|Lgmn|Ccl12|Ccl2|Ccl20|Ccl3|Ccl4|Ccl6|Ccl7|Ccl8|Ccl9|Cxcl2|Cxcl5|Spp1|Pla2g7|Cxcl13|Cd200r1|S100a14|Gp2|Mcoln2|Cd177|Trem2|Cd300a|Cxcr1|Cxcl17|Cxcl3
leukocyte migration	3	21.6384	41	Adam8|Adora3|Bst1|Ch25h|Cyp7b1|F7|Fcgr3|Fut4|Cxcl1|Mst1|Itgb2|Lgals3|Anxa1|Serpine1|Lgmn|Ccl12|Ccl2|Ccl20|Ccl3|Ccl4|Ccl6|Ccl7|Ccl8|Ccl9|Cxcl2|Cxcl5|Spp1|Tacr1|Pla2g7|Cxcl13|Ccl28|Cd200r1|S100a14|Gp2|Mcoln2|Cd177|Trem2|Cd300a|Cxcr1|Cxcl17|Cxcl3
granulocyte migration	3	20.4451	28	Adam8|Bst1|Fcgr3|Cxcl1|Itgb2|Lgals3|Anxa1|Ccl12|Ccl2|Ccl20|Ccl3|Ccl4|Ccl6|Ccl7|Ccl8|Ccl9|Cxcl2|Cxcl5|Spp1|Cxcl13|S100a14|Gp2|Mcoln2|Cd177|Cd300a|Cxcr1|Cxcl17|Cxcl3
leukocyte chemotaxis	3	19.2158	31	Adam8|Bst1|Ch25h|Cyp7b1|F7|Fcgr3|Cxcl1|Mst1|Itgb2|Lgals3|Anxa1|Serpine1|Lgmn|Ccl12|Ccl2|Ccl20|Ccl3|Ccl4|Ccl6|Ccl7|Ccl8|Ccl9|Cxcl2|Cxcl5|Spp1|Pla2g7|Cxcl13|S100a14|Cxcr1|Cxcl17|Cxcl3
neutrophil migration	3	18.1505	24	Adam8|Bst1|Fcgr3|Cxcl1|Itgb2|Lgals3|Ccl12|Ccl2|Ccl20|Ccl3|Ccl4|Ccl6|Ccl7|Ccl8|Ccl9|Cxcl2|Cxcl5|Spp1|Cxcl13|Gp2|Mcoln2|Cd177|Cxcr1|Cxcl3
cell chemotaxis	3	17.8303	48	Adam8|Agtr1a|Bst1|Ch25h|Ccr5|Cyp7b1|Dpep1|Ednrb|Eng|F7|Fcgr3|Flt1|Cxcl1|Mst1|Nr4a1|Itgb2|Kdr|Kit|Lgals3|Anxa1|Pdgfra|Serpine1|Lgmn|Saa3|Ccl12|Ccl2|Ccl20|Ccl3|Ccl4|Ccl6|Ccl7|Ccl8|Ccl9|Cxcl2|Cxcl5|Sell|Spp1|Pla2g7|Cxcl13|Ccl28|S100a14|Itga1|Mmp28|Cxcr1|Cxcl17|Dock4|Ackr4|Cxcl3
granulocyte chemotaxis	3	16.9801	23	Bst1|Fcgr3|Cxcl1|Itgb2|Lgals3|Anxa1|Ccl12|Ccl2|Ccl20|Ccl3|Ccl4|Ccl6|Ccl7|Ccl8|Ccl9|Cxcl2|Cxcl5|Spp1|Cxcl13|S100a14|Cxcr1|Cxcl17|Cxcl3
neutrophil chemotaxis	3	15.5572	20	Bst1|Fcgr3|Cxcl1|Itgb2|Lgals3|Ccl12|Ccl2|Ccl20|Ccl3|Ccl4|Ccl6|Ccl7|Ccl8|Ccl9|Cxcl2|Cxcl5|Spp1|Cxcl13|Cxcr1|Cxcl3
monocyte chemotaxis	3	15.2832	16	Lgals3|Anxa1|Serpine1|Lgmn|Ccl12|Ccl2|Ccl20|Ccl3|Ccl4|Ccl6|Ccl7|Ccl8|Ccl9|Pla2g7|S100a14|Cxcl17
chemokine-mediated signaling pathway	3	14.6283	16	Cxcl1|Ccl12|Ccl2|Ccl20|Ccl3|Ccl4|Ccl6|Ccl7|Ccl8|Ccl9|Cxcl2|Cxcl5|Cxcl13|Trem2|Cxcl17|Cxcl3
Neutrophil degranulation	4	21.9267	48	Adam8|Aldoc|Arg1|Bst1|Cd14|Cd63|Cd68|Cstb|Ctsb|Ctsd|Ctss|Fcgr2b|Lilr4b|Lilrb4a|Cxcl1|H2-M2|Hp|Hpse|Itgax|Itgb2|Fabp5|Lcn2|Ltf|Clec4d|Slc11a1|Orm1|Pigr|Prg2|Psap|Cxcl2|Slpi|Syngr1|Pglyrp1|Tyrobp|Vnn1|Clec5a|Acpp|Clec4n|Ctsz|Cd177|Glipr1|Olr1|Gusb|Cd300c2|Hk3|Cd300a|Cxcr1|Cxcl3
cell-cell adhesion	5	10.113	66	Adam8|Aqp4|Arg1|Bmp6|Cav1|Cdh5|Cdkn2a|Cfh|Chl1|Cldn2|Cldn5|Ccr5|Cyp1b1|Fga|Fn1|Fut4|Has2|Foxf1|Icam2|Igf1|Il6|Itga7|Itgax|Itgb2|Kit|Lgals3|Anxa1|Cd93|Notch4|Pdgfra|Pla2g2d|Ccl2|Sell|Tek|Vnn1|Wnt7b|Ets1|Slc7a11|Tjp3|Pcdh12|Cxcl13|Ccl28|Cd200r1|Perp|Clstn2|Cd177|Pcdh18|Pcdh1|Vmp1|Gpnmb|Fgg|Amigo2|Olr1|Npnt|Muc4|Cdhr1|Havcr2|Tmem47|Cd300a|Pcdh17|Lims2|Malt1|Vtcn1|Pde5a|Fat2|Hmcn1
cell-substrate adhesion	5	-5.39269	37	Acvrl1|Adam8|Bst1|Cd63|Cdkn2a|Edil3|Fga|Fn1|Fzd4|Has2|Foxf1|Hpse|Itgb2|Kdr|Smad6|Mmp12|Serpine1|Spp1|Tek|Vtn|Vwf|Agr2|Dlc1|Thsd1|Tmeff2|Tacstd2|Ccl28|Plet1|Limch1|Fgg|Itga1|Npnt|Muc4|Lims2|Itga8|Fat2|Abi3bp
regulation of cell adhesion	5	7.63219	56	Acvrl1|Adam8|Arg1|Bmp6|Bst1|Cav1|Cd63|Cdkn2a|Ccr5|Cyp1b1|Edil3|Fga|Fn1|Fut4|Fzd4|Has2|Foxf1|Igf1|Il6|Itgb2|Kdr|Lama4|Lgals3|Anxa1|Mmp12|Notch4|Pla2g2d|Serpine1|Cyth3|Ccl2|Sema6a|Spp1|Tek|Tnc|Vnn1|Vtn|Agr2|Ets1|Dlc1|Cxcl13|Tacstd2|Ccl28|Plet1|Limch1|Gpnmb|Fgg|Npnt|Muc4|Havcr2|Cd300a|Lims2|Gsn|Malt1|Vtcn1|Pde5a|Abi3bp
cell-matrix adhesion	5	4.75204	24	Acvrl1|Adam8|Bst1|Cd63|Cdkn2a|Fga|Fn1|Hpse|Itgb2|Kdr|Mmp12|Serpine1|Tek|Vtn|Dlc1|Thsd1|Ccl28|Plet1|Limch1|Fgg|Itga1|Npnt|Muc4|Itga8
regulation of cell-substrate adhesion	5	-4.09473	24	Acvrl1|Bst1|Cdkn2a|Edil3|Fn1|Fzd4|Has2|Foxf1|Kdr|Mmp12|Serpine1|Spp1|Tek|Vtn|Agr2|Dlc1|Tacstd2|Ccl28|Plet1|Limch1|Npnt|Muc4|Lims2|Abi3bp
positive regulation of cell adhesion	5	4.75301	32	Adam8|Cav1|Cd63|Ccr5|Edil3|Fga|Fn1|Fut4|Has2|Foxf1|Igf1|Il6|Itgb2|Kdr|Anxa1|Cyth3|Ccl2|Spp1|Tek|Vnn1|Vtn|Agr2|Ets1|Cxcl13|Ccl28|Fgg|Npnt|Havcr2|Lims2|Malt1|Vtcn1|Abi3bp
positive regulation of cell-substrate adhesion	5	-3.19703	13	Edil3|Fn1|Has2|Foxf1|Kdr|Spp1|Tek|Vtn|Agr2|Ccl28|Npnt|Lims2|Abi3bp
regulation of leukocyte migration	6	11.7377	23	Adam8|Adora3|Bst1|F7|Fut4|Mst1|Lgals3|Anxa1|Serpine1|Lgmn|Ccl12|Ccl2|Ccl20|Ccl4|Tacr1|Pla2g7|Cxcl13|Ccl28|Cd200r1|S100a14|Trem2|Cd300a|Cxcl17
positive regulation of leukocyte migration	6	8.33529	16	Adam8|Adora3|F7|Lgals3|Serpine1|Lgmn|Ccl12|Ccl2|Ccl20|Ccl4|Tacr1|Pla2g7|Cxcl13|S100a14|Trem2|Cxcl17
positive regulation of mononuclear cell migration	6	8.05155	11	Adam8|Lgals3|Serpine1|Lgmn|Ccl2|Ccl20|Ccl4|Pla2g7|Cxcl13|S100a14|Cxcl17
positive regulation of cell motility	6	7.82226	55	Adam8|Adora3|Aqp1|Bmpr2|Cav1|Cdh5|Cldn4|Cyp1b1|F3|F7|Fga|Flt1|Fn1|Gata2|Has2|Foxf1|Hmox1|Igf1|Itgax|Jun|Kdr|Kit|Lgals3|Anxa1|Kitl|Pdgfra|Serpine1|Lgmn|Cavin1|Ccl12|Ccl2|Ccl20|Ccl4|Sell|Sema3c|Sema6a|Tacr1|Tek|Trf|Vtn|Ets1|Pla2g7|Cxcl13|Rapgef4|Clec7a|S100a14|Plet1|Trem2|Plvap|Gpnmb|Sema6d|Cxcl17|Dock4|Jcad|Smim22
positive regulation of cell migration	6	7.65445	53	Adam8|Adora3|Aqp1|Bmpr2|Cav1|Cdh5|Cldn4|Cyp1b1|F3|F7|Fga|Flt1|Fn1|Gata2|Has2|Foxf1|Hmox1|Igf1|Itgax|Jun|Kdr|Kit|Lgals3|Anxa1|Kitl|Pdgfra|Serpine1|Lgmn|Ccl12|Ccl2|Ccl20|Ccl4|Sell|Sema3c|Sema6a|Tacr1|Tek|Vtn|Ets1|Pla2g7|Cxcl13|Rapgef4|Clec7a|S100a14|Plet1|Trem2|Plvap|Gpnmb|Sema6d|Cxcl17|Dock4|Jcad|Smim22
positive regulation of locomotion	6	7.57113	55	Adam8|Adora3|Aqp1|Bmpr2|Cav1|Cdh5|Cldn4|Cyp1b1|F3|F7|Fga|Flt1|Fn1|Gata2|Has2|Foxf1|Hmox1|Igf1|Itgax|Jun|Kdr|Kit|Lgals3|Anxa1|Kitl|Pdgfra|Serpine1|Lgmn|Cavin1|Ccl12|Ccl2|Ccl20|Ccl4|Sell|Sema3c|Sema6a|Tacr1|Tek|Trf|Vtn|Ets1|Pla2g7|Cxcl13|Rapgef4|Clec7a|S100a14|Plet1|Trem2|Plvap|Gpnmb|Sema6d|Cxcl17|Dock4|Jcad|Smim22
positive regulation of cellular component movement	6	7.53832	56	Adam8|Adora3|Aqp1|Bmpr2|Cav1|Cdh5|Cldn4|Cyp1b1|F3|F7|Fga|Flt1|Fn1|Gata2|Has2|Foxf1|Hmox1|Igf1|Itgax|Jun|Kdr|Kit|Lgals3|Anxa1|Kitl|Pdgfra|Serpine1|Lgmn|Cavin1|Ccl12|Ccl2|Ccl20|Ccl4|Sell|Sema3c|Sema6a|Tacr1|Tek|Trf|Vtn|Ets1|Pla2g7|Chst3|Cxcl13|Rapgef4|Clec7a|S100a14|Plet1|Trem2|Plvap|Gpnmb|Sema6d|Cxcl17|Dock4|Jcad|Smim22
regulation of mononuclear cell migration	6	7.45101	13	Adam8|Lgals3|Serpine1|Lgmn|Ccl12|Ccl2|Ccl20|Ccl4|Pla2g7|Cxcl13|Cd200r1|S100a14|Cxcl17
positive regulation of monocyte chemotaxis	6	6.05958	6	Serpine1|Lgmn|Ccl2|Pla2g7|S100a14|Cxcl17
regulation of leukocyte chemotaxis	6	6.04658	12	Bst1|F7|Mst1|Serpine1|Lgmn|Ccl12|Ccl2|Ccl4|Pla2g7|Cxcl13|S100a14|Cxcl17
vascular process in circulatory system	7	-11.1231	32	Ace|Adra1a|Adrb3|Agtr1a|Bmp6|Bmpr2|Cav1|Cdh5|Cldn5|Ednrb|Fga|Gch1|Gja1|Fabp5|Klf2|Smad6|Npr1|Ccl4|Slc5a1|Tacr1|Tbxas1|Tgfbr3|Tjp3|Ramp2|Pde3a|Gucy1a1|Mfsd2a|Atp1a2|Fgg|Itga1|Dock4|Pde5a
blood circulation	7	-9.03851	28	Ace|Actc1|Acvrl1|Adra1a|Adrb3|Agtr1a|Bmp6|Bmpr2|Cav1|Cdh5|Cldn5|Ednrb|Eng|Glp1r|Klf2|Smad6|Npr1|Tgfbr3|Tnnc1|Ramp2|Pde3a|Gucy1a1|Atp1a2|Itga1|Myh7|Gsn|Dock4|Pde5a
regulation of tube diameter	7	-8.85082	16	Ace|Adra1a|Adrb3|Agtr1a|Bmpr2|Cav1|Ednrb|Klf2|Smad6|Npr1|Tgfbr3|Gucy1a1|Atp1a2|Itga1|Dock4|Pde5a
blood vessel diameter maintenance	7	-8.85082	16	Ace|Adra1a|Adrb3|Agtr1a|Bmpr2|Cav1|Ednrb|Klf2|Smad6|Npr1|Tgfbr3|Gucy1a1|Atp1a2|Itga1|Dock4|Pde5a
regulation of tube size	7	-8.81147	16	Ace|Adra1a|Adrb3|Agtr1a|Bmpr2|Cav1|Ednrb|Klf2|Smad6|Npr1|Tgfbr3|Gucy1a1|Atp1a2|Itga1|Dock4|Pde5a
circulatory system process	7	-8.51862	28	Ace|Actc1|Acvrl1|Adra1a|Adrb3|Agtr1a|Bmp6|Bmpr2|Cav1|Cdh5|Cldn5|Ednrb|Eng|Glp1r|Klf2|Smad6|Npr1|Tgfbr3|Tnnc1|Ramp2|Pde3a|Gucy1a1|Atp1a2|Itga1|Myh7|Gsn|Dock4|Pde5a
regulation of anatomical structure size	7	-6.66453	26	Ace|Adra1a|Adrb3|Agtr1a|Aqp1|Bmpr2|Cav1|Ednrb|Klf2|Smad6|Mapt|Npr1|Prkg2|Sema3c|Sema6a|Tgfbr3|Gucy1a1|Kank3|Atp1a2|Cdc42ep2|Itga1|Sema6d|Gsn|Dock4|Pde5a|Kank4
vasoconstriction	7	-5.60051	15	Ace|Adra1a|Agtr1a|Bmpr2|Cav1|Ednrb|Fga|Gja1|Smad6|Tacr1|Tbxas1|Atp1a2|Fgg|Dock4|Pde5a
regulation of vasoconstriction	7	-4.74616	13	Adra1a|Agtr1a|Bmpr2|Cav1|Fga|Gja1|Smad6|Tacr1|Tbxas1|Atp1a2|Fgg|Dock4|Pde5a
regulation of system process	7	-4.57183	40	Ace|Adra1a|Agtr1a|Aqp1|Bmp6|Bmpr2|Cav1|Ctss|Ednrb|Fga|Fgfr4|Gch1|Gja1|Glp1r|Igf1|Il6|Itgax|Kit|Fabp5|Smad6|S100b|Tacr1|Tbxas1|Tnnc1|Trf|Calcrl|Acpp|Rapgef4|Kcne3|Gucy1a1|Tmem100|Pi16|Ecrg4|Atp1a2|Fgg|Npnt|Myh7|Dock4|Pde5a|Fcgr4
Complement and coagulation cascades	8	10.8904	20	Cfd|C1qa|C1qb|C1qc|Cfh|Cfi|Clu|F3|F7|Fga|Cfb|Itgax|Itgb2|Serpine1|Procr|Serpina1b|Thbd|Vtn|Vwf|Fgg
Complement and coagulation cascades	8	9.80367	20	Cfd|C1qa|C1qb|C1qc|Cfh|Cfi|Clu|F3|F7|Fga|Cfb|Itgax|Itgb2|Serpine1|Procr|Serpina1b|Thbd|Vtn|Vwf|Fgg
Staphylococcus aureus infection	8	7.93233	10	C1qa|C1qb|C1qc|Cfi|Fcgr2b|Fcgr3|Cfb|Itgb2|Fgg|Fcgr4
Staphylococcus aureus infection	8	7.37802	10	C1qa|C1qb|C1qc|Cfi|Fcgr2b|Fcgr3|Cfb|Itgb2|Fgg|Fcgr4
Pertussis	8	6.80247	11	C1qa|C1qb|C1qc|Casp1|Cd14|Cfb|Il6|Itgb2|Cxcl5|Mapk13|Calml3
Pertussis	8	6.35957	10	C1qa|C1qb|C1qc|Casp1|Cd14|Il6|Itgb2|Cxcl5|Mapk13|Calml3
Complement cascade	8	3.06512	9	Cfd|C1qa|C1qb|C1qc|Cd19|Cfh|Cfi|Clu|Vtn
Regulation of Complement cascade	8	3.58196	8	C1qa|C1qb|C1qc|Cd19|Cfh|Cfi|Clu|Vtn
synapse pruning	8	5.05833	4	C1qa|C1qb|C1qc|Trem2
Chagas disease (American trypanosomiasis)	8	4.33293	9	C1qa|C1qb|C1qc|Il6|Serpine1|Ccl12|Ccl2|Ccl3|Mapk13
positive regulation of MAPK cascade	9	7.88193	49	Adam8|Adra1a|Adrb3|Cav2|Cd84|Esr1|Fcgr2b|Fga|Fgfr4|Flt1|Fzd4|Igf1|Igfbp3|Igfbp6|Il6|Jun|Kdr|Kit|Kitl|Pdgfra|Psap|Ccl12|Ccl2|Ccl20|Ccl3|Ccl4|Ccl6|Ccl7|Ccl8|Ccl9|Tek|Trf|Wnt7b|Gadd45g|Gdf15|Map4k2|Trem2|Gpnmb|Fgg|Ffar4|Itga1|Npnt|Havcr2|Cxcl17|Jcad|Pde5a|Bank1|Pik3r5|Alkal1
MAPK cascade	9	7.66455	61	Adam8|Adra1a|Adrb3|Atf3|Cav1|Cav2|Cd84|Esr1|Fcgr2b|Fga|Fgfr4|Flt1|Fn1|Fzd4|Igf1|Igfbp3|Igfbp6|Il6|Jun|Kdr|Kit|Kitl|Slc11a1|Pdgfra|Psap|Ccl12|Ccl2|Ccl20|Ccl3|Ccl4|Ccl6|Ccl7|Ccl8|Ccl9|Sema6a|Tek|Tgfbr3|Trf|Wnt7b|Gadd45g|Gdf15|Map4k2|Mapk13|Ndrg2|Rnf149|Trem2|Plvap|Gpnmb|Fgg|Ffar4|Itga1|Npnt|Havcr2|Cd300a|Cxcl17|Jcad|Pde5a|Bank1|Tlr13|Pik3r5|Alkal1
regulation of MAPK cascade	9	7.47016	58	Adam8|Adra1a|Adrb3|Atf3|Cav1|Cav2|Cd84|Esr1|Fcgr2b|Fga|Fgfr4|Flt1|Fn1|Fzd4|Igf1|Igfbp3|Igfbp6|Il6|Jun|Kdr|Kit|Kitl|Pdgfra|Psap|Ccl12|Ccl2|Ccl20|Ccl3|Ccl4|Ccl6|Ccl7|Ccl8|Ccl9|Sema6a|Tek|Tgfbr3|Trf|Wnt7b|Gadd45g|Gdf15|Map4k2|Ndrg2|Rnf149|Trem2|Gpnmb|Fgg|Ffar4|Itga1|Npnt|Havcr2|Cd300a|Cxcl17|Jcad|Pde5a|Bank1|Tlr13|Pik3r5|Alkal1
regulation of ERK1 and ERK2 cascade	9	7.02306	32	Adra1a|Atf3|Cav1|Esr1|Fga|Fgfr4|Fn1|Igf1|Il6|Jun|Kdr|Pdgfra|Ccl12|Ccl2|Ccl20|Ccl3|Ccl4|Ccl6|Ccl7|Ccl8|Ccl9|Sema6a|Tek|Tgfbr3|Ndrg2|Trem2|Gpnmb|Fgg|Ffar4|Npnt|Havcr2|Alkal1
ERK1 and ERK2 cascade	9	7.22146	33	Adra1a|Atf3|Cav1|Esr1|Fga|Fgfr4|Fn1|Igf1|Il6|Jun|Kdr|Pdgfra|Ccl12|Ccl2|Ccl20|Ccl3|Ccl4|Ccl6|Ccl7|Ccl8|Ccl9|Sema6a|Tek|Tgfbr3|Trf|Ndrg2|Trem2|Gpnmb|Fgg|Ffar4|Npnt|Havcr2|Alkal1
positive regulation of ERK1 and ERK2 cascade	9	7.42411	25	Adra1a|Esr1|Fga|Fgfr4|Il6|Jun|Kdr|Pdgfra|Ccl12|Ccl2|Ccl20|Ccl3|Ccl4|Ccl6|Ccl7|Ccl8|Ccl9|Tek|Trem2|Gpnmb|Fgg|Ffar4|Npnt|Havcr2|Alkal1
response to molecule of bacterial origin	10	10.6531	29	Acp5|Casp1|Cd14|Cd68|Cd84|Fcgr2b|Gch1|Lilrb4a|Cxcl1|Il6|Acod1|Ltf|Mrc1|Slc11a1|Serpine1|Ptgir|Ccl12|Ccl2|Cxcl2|Cxcl5|Slpi|Cxcl13|Wfdc21|S100a14|Trem2|Havcr2|Malt1|Fcgr4|Cxcl3
response to lipopolysaccharide	10	10.5018	28	Acp5|Casp1|Cd14|Cd68|Cd84|Gch1|Lilrb4a|Cxcl1|Il6|Acod1|Ltf|Mrc1|Slc11a1|Serpine1|Ptgir|Ccl12|Ccl2|Cxcl2|Cxcl5|Slpi|Cxcl13|Wfdc21|S100a14|Trem2|Havcr2|Malt1|Fcgr4|Cxcl3
cellular response to biotic stimulus	10	8.98373	24	Casp1|Cd14|Cd68|Cd84|Fcgr2b|Gch1|Lilrb4a|Cxcl1|Il6|Acod1|Ltf|Mrc1|Serpine1|Ccl12|Ccl2|Cxcl2|Cxcl5|Cxcl13|Clec7a|Trem2|Havcr2|Malt1|Fcgr4|Cxcl3
cellular response to molecule of bacterial origin	10	8.95043	23	Casp1|Cd14|Cd68|Cd84|Fcgr2b|Gch1|Lilrb4a|Cxcl1|Il6|Acod1|Ltf|Mrc1|Serpine1|Ccl12|Ccl2|Cxcl2|Cxcl5|Cxcl13|Trem2|Havcr2|Malt1|Fcgr4|Cxcl3
cellular response to lipopolysaccharide	10	8.50173	22	Casp1|Cd14|Cd68|Cd84|Gch1|Lilrb4a|Cxcl1|Il6|Acod1|Ltf|Mrc1|Serpine1|Ccl12|Ccl2|Cxcl2|Cxcl5|Cxcl13|Trem2|Havcr2|Malt1|Fcgr4|Cxcl3
cellular response to lipid	10	6.70915	30	Casp1|Cd14|Cd68|Cd84|Clu|Cyp7b1|Esr1|Gch1|Lilrb4a|Cxcl1|Igf1|Il6|Acod1|Anxa1|Ltf|Mrc1|Serpine1|Ccl12|Ccl2|Cxcl2|Cxcl5|Spp1|Trp63|Pdk4|Cxcl13|Trem2|Havcr2|Malt1|Fcgr4|Cxcl3
chemokine production	10	2.80913	7	Cd84|Lilrb4a|Il6|Cxcl5|Mcoln2|Trem2|Havcr2
regulation of chemokine production	10	2.32264	6	Cd84|Il6|Cxcl5|Mcoln2|Trem2|Havcr2
ameboidal-type cell migration	11	-8.33162	43	Acvrl1|Adam8|Aqp1|Bmpr2|Cd63|Cdh5|Cyp1b1|Dcn|Ednrb|Eng|Fn1|Gata2|Gja1|Has2|Hmox1|Nr4a1|Igf1|Itgb2|Jun|Kdr|Kit|Anxa1|Kitl|Mmp12|Serpine1|Pmp22|Lgmn|Sema3c|Sema6a|Tacr1|Tek|Tgfbr3|Timp1|Ets1|Dll4|Cxcl13|Tacstd2|Clec14a|Sema6d|Jcad|Stard13|Fat2|Mcc
tissue migration	11	-7.00913	33	Acvrl1|Adam8|Aqp1|Bmpr2|Cd63|Cdh5|Cyp1b1|Dcn|Gata2|Has2|Foxf1|Hmox1|Nr4a1|Igf1|Itgb2|Jun|Kdr|Kit|Anxa1|Serpine1|Lgmn|Tacr1|Tek|Tgfbr3|Ets1|Dll4|Cxcl13|Tacstd2|Clec14a|Jcad|Stard13|Fat2|Mcc
epithelial cell migration	11	-6.4067	32	Acvrl1|Adam8|Aqp1|Bmpr2|Cd63|Cdh5|Cyp1b1|Dcn|Gata2|Has2|Hmox1|Nr4a1|Igf1|Itgb2|Jun|Kdr|Kit|Anxa1|Serpine1|Lgmn|Tacr1|Tek|Tgfbr3|Ets1|Dll4|Cxcl13|Tacstd2|Clec14a|Jcad|Stard13|Fat2|Mcc
epithelium migration	11	-6.365	32	Acvrl1|Adam8|Aqp1|Bmpr2|Cd63|Cdh5|Cyp1b1|Dcn|Gata2|Has2|Hmox1|Nr4a1|Igf1|Itgb2|Jun|Kdr|Kit|Anxa1|Serpine1|Lgmn|Tacr1|Tek|Tgfbr3|Ets1|Dll4|Cxcl13|Tacstd2|Clec14a|Jcad|Stard13|Fat2|Mcc
regulation of epithelial cell migration	11	-5.03401	24	Acvrl1|Aqp1|Bmpr2|Cd63|Dcn|Gata2|Has2|Hmox1|Igf1|Jun|Kdr|Anxa1|Serpine1|Lgmn|Tacr1|Tek|Tgfbr3|Ets1|Dll4|Cxcl13|Tacstd2|Jcad|Stard13|Mcc
endothelial cell migration	11	-4.816	21	Acvrl1|Adam8|Bmpr2|Cdh5|Cyp1b1|Dcn|Gata2|Hmox1|Nr4a1|Igf1|Itgb2|Kdr|Anxa1|Lgmn|Tek|Ets1|Dll4|Cxcl13|Clec14a|Jcad|Stard13
blood vessel endothelial cell migration	11	-5.10946	10	Acvrl1|Cdh5|Gata2|Nr4a1|Kdr|Ets1|Dll4|Clec14a|Jcad|Stard13
cell migration involved in sprouting angiogenesis	11	-4.91163	7	Gata2|Nr4a1|Kdr|Dll4|Clec14a|Jcad|Stard13
positive regulation of epithelial cell migration	11	-2.76758	15	Aqp1|Bmpr2|Gata2|Has2|Hmox1|Igf1|Jun|Kdr|Anxa1|Serpine1|Lgmn|Tacr1|Tek|Ets1|Jcad
regulation of cell migration involved in sprouting angiogenesis	11	-3.66534	7	Gata2|Hmox1|Kdr|Anxa1|Dll4|Jcad|Stard13
heart development	12	-10.4497	34	Ace|Actc1|Acvrl1|Adra1a|Agtr1a|Bmpr2|Eng|Foxf1|Jun|Kdr|Smad6|Meis1|Pdgfra|Sema3c|Sox11|Sox18|Tbx2|Tbx3|Tek|Tgfbr3|Tie1|Tnnc1|Wnt2|Aplnr|Dlc1|Ramp2|Dll4|Calcrl|Tmem100|Dipk2a|Pi16|Prickle1|Myh7|Ripply3
muscle tissue development	12	-8.2337	26	Actc1|Adra1a|Bmpr2|Cav1|Cav2|Eng|Fos|Nr4a1|Meis1|Pax5|Pdgfra|Pmp22|Sema3c|Sox11|Tbx2|Tbx3|Tcf21|Tgfbr3|Tnnc1|Wnt2|Dll4|Dipk2a|Pi16|Myh7|Pgm5|Itga8
striated muscle tissue development	12	-8.04028	25	Actc1|Adra1a|Bmpr2|Cav1|Cav2|Eng|Fos|Nr4a1|Meis1|Pax5|Pdgfra|Pmp22|Sema3c|Sox11|Tbx2|Tbx3|Tcf21|Tgfbr3|Tnnc1|Wnt2|Dll4|Dipk2a|Pi16|Myh7|Pgm5
heart morphogenesis	12	-7.64107	19	Actc1|Acvrl1|Bmpr2|Eng|Foxf1|Jun|Smad6|Sema3c|Sox11|Tbx2|Tbx3|Tek|Tgfbr3|Tnnc1|Wnt2|Dlc1|Dll4|Tmem100|Myh7
cardiac chamber morphogenesis	12	-7.5379	14	Bmpr2|Eng|Foxf1|Smad6|Sema3c|Sox11|Tbx2|Tbx3|Tek|Tgfbr3|Tnnc1|Wnt2|Dll4|Myh7
venous blood vessel development	12	-6.90263	6	Acvrl1|Bmpr2|Eng|Foxf1|Notch4|Sema3c
artery development	12	-6.39936	11	Acvrl1|Bmpr2|Eng|Foxf1|Hpgd|Smad6|Notch4|Tbx2|Dll4|Prickle1|Adgrf5
cardiac chamber development	12	-6.06227	14	Bmpr2|Eng|Foxf1|Smad6|Sema3c|Sox11|Tbx2|Tbx3|Tek|Tgfbr3|Tnnc1|Wnt2|Dll4|Myh7
artery morphogenesis	12	-5.79486	9	Acvrl1|Bmpr2|Eng|Foxf1|Hpgd|Notch4|Tbx2|Dll4|Adgrf5
cardiac muscle tissue development	12	-5.25471	15	Actc1|Adra1a|Bmpr2|Eng|Meis1|Pdgfra|Tbx2|Tbx3|Tgfbr3|Tnnc1|Wnt2|Dll4|Dipk2a|Pi16|Myh7
leukocyte proliferation	13	10.4414	27	Arg1|Bst1|Cdkn1a|Cdkn2a|Clu|Fcgr2b|Gja1|Lilrb4a|Igf1|Il6|Itgax|Itgb2|Lgals3|Anxa1|Slc11a1|Pla2g2d|Ccl12|Tacr1|Tyrobp|Ctps|Mzb1|Trem2|Gpnmb|Havcr2|Cd300a|Malt1|Vtcn1
negative regulation of immune system process	13	9.3829	28	Arg1|C1qc|Cd68|Cd84|Cdkn2a|Fcgr2b|Lilrb4a|Gpx2|Hmox1|Igf1|Acod1|Lgals3|Anxa1|Mmp12|Pla2g2d|Ccl12|Pglyrp1|Tyrobp|Ccl28|Cd200r1|Tmem176b|Tmem176a|Gpnmb|Muc4|Havcr2|Cd300a|Vtcn1|Cd300lf
lymphocyte proliferation	13	9.03787	24	Arg1|Bst1|Cdkn1a|Cdkn2a|Fcgr2b|Gja1|Lilrb4a|Igf1|Il6|Itgax|Itgb2|Lgals3|Anxa1|Slc11a1|Pla2g2d|Tacr1|Tyrobp|Ctps|Mzb1|Gpnmb|Havcr2|Cd300a|Malt1|Vtcn1
mononuclear cell proliferation	13	8.95682	24	Arg1|Bst1|Cdkn1a|Cdkn2a|Fcgr2b|Gja1|Lilrb4a|Igf1|Il6|Itgax|Itgb2|Lgals3|Anxa1|Slc11a1|Pla2g2d|Tacr1|Tyrobp|Ctps|Mzb1|Gpnmb|Havcr2|Cd300a|Malt1|Vtcn1
regulation of leukocyte activation	13	8.18111	35	Adam8|Adora3|Arg1|Bst1|Cd84|Cdkn1a|Cdkn2a|Fcgr2b|Lilrb4a|Hmox1|Igf1|Il6|Itgb2|Lgals3|Anxa1|Clec4d|Pla2g2d|Ccl2|Ccl20|Tacr1|Pglyrp1|Tyrobp|Vnn1|Clec7a|Cd177|Mzb1|Muc5b|Slamf7|Trem2|Gpnmb|Havcr2|Cd300a|Malt1|Vtcn1|Cd300lf
regulation of cell activation	13	8.01746	36	Adam8|Adora3|Arg1|Bst1|Cd84|Cdkn1a|Cdkn2a|Fcgr2b|Lilrb4a|Hmox1|Igf1|Il6|Itgb2|Lgals3|Anxa1|Clec4d|Pla2g2d|Ccl2|Ccl20|Tacr1|Pglyrp1|Tyrobp|Vnn1|Clec7a|Cd177|Mzb1|Muc5b|Slamf7|Trem2|Gpnmb|Fgg|Havcr2|Cd300a|Malt1|Vtcn1|Cd300lf
negative regulation of cell activation	13	6.97273	17	Arg1|Cd84|Cdkn2a|Fcgr2b|Lilrb4a|Hmox1|Lgals3|Anxa1|Pla2g2d|Pglyrp1|Tyrobp|Gpnmb|Fgg|Havcr2|Cd300a|Vtcn1|Cd300lf
T cell proliferation	13	6.88492	17	Arg1|Cdkn2a|Gja1|Lilrb4a|Igf1|Il6|Itgax|Itgb2|Lgals3|Anxa1|Slc11a1|Pla2g2d|Ctps|Gpnmb|Havcr2|Malt1|Vtcn1
negative regulation of leukocyte activation	13	6.85388	16	Arg1|Cd84|Cdkn2a|Fcgr2b|Lilrb4a|Hmox1|Lgals3|Anxa1|Pla2g2d|Pglyrp1|Tyrobp|Gpnmb|Havcr2|Cd300a|Vtcn1|Cd300lf
regulation of leukocyte proliferation	13	6.62103	18	Arg1|Bst1|Cdkn1a|Cdkn2a|Fcgr2b|Igf1|Il6|Lgals3|Anxa1|Pla2g2d|Ccl12|Tacr1|Tyrobp|Mzb1|Gpnmb|Havcr2|Cd300a|Vtcn1
antimicrobial humoral response	14	10.3754	19	Fga|Cxcl1|Jchain|Acod1|Lgals3|Ltf|Bpifa1|Ccl2|Ccl20|Cxcl2|Cxcl5|Slpi|Pglyrp1|Trf|Cxcl13|Ccl28|Wfdc21|Cxcl3|Wfdc17
killing of cells of other organism	14	10.2795	13	Arg1|Ccr5|Cxcl1|Lgals3|Ltf|Ccl2|Ccl20|Cxcl2|Cxcl5|Pglyrp1|Cxcl13|Clec7a|Ccl28
cell killing	14	8.79691	19	Arg1|Azgp1|Ccr5|Fcgr3|Cxcl1|H2-M2|Lgals3|Ltf|Ccl2|Ccl20|Cxcl2|Cxcl5|Pglyrp1|Tyrobp|Cxcl13|Clec7a|Ccl28|Muc4|Havcr2
humoral immune response	14	8.29542	26	C1qa|C1qb|C1qc|Cfi|Fcgr2b|Fga|Cxcl1|Cfb|Jchain|Acod1|Lgals3|Ltf|Bpifa1|Ccl2|Ccl20|Cxcl2|Cxcl5|Slpi|Pglyrp1|Trf|Cxcl13|Ccl28|Wfdc21|C1rl|Cxcl3|Wfdc17
antimicrobial humoral immune response mediated by antimicrobial peptide	14	5.78718	12	Cxcl1|Lgals3|Ltf|Bpifa1|Ccl2|Ccl20|Cxcl2|Cxcl5|Pglyrp1|Cxcl13|Ccl28|Cxcl3
acute inflammatory response	15	10.2887	16	Adam8|Ccr5|F3|Fcgr2b|Fcgr3|Fn1|Cxcl1|Hp|Il6|Itih4|Orm1|Pla2g2d|Saa3|Serpina1b|Vnn1|Ptges
acute-phase response	15	7.63126	9	Ccr5|Fn1|Hp|Il6|Itih4|Orm1|Saa3|Serpina1b|Ptges
regulation of acute inflammatory response	15	4.42863	7	Adam8|Ccr5|Fcgr2b|Fcgr3|Il6|Pla2g2d|Ptges
positive regulation of acute inflammatory response	15	2.54174	4	Adam8|Ccr5|Fcgr3|Il6
multicellular organismal homeostasis	16	10.0486	33	Acp5|Adam8|Aqp3|Aqp4|Cldn4|Ccr5|Ctsk|Ctss|Gja1|Gpx2|Il6|Fabp5|Lcn2|Lipa|Slc11a1|Bpifa1|Rbp4|Spp1|Trf|Trp63|Gadd45g|Pdk4|Tjp3|Sfn|Ptges|Mfsd2a|Ffar4|Atp6v1b1|Muc4|Cdhr1|Fcgr4|Piwil4|Ildr2
tissue remodeling	16	6.6404	23	Acp5|Acvrl1|Adam8|Bmpr2|Cav1|Cdkn2a|Ctsk|Ctss|Elf3|Gja1|Igf1|Il6|Lipa|Sema3c|Spp1|Tgfbr3|Tie1|Timp1|Trf|Pdk4|Dll4|Gpnmb|Fcgr4
tissue homeostasis	16	5.59653	17	Acp5|Adam8|Ctsk|Ctss|Il6|Lipa|Rbp4|Spp1|Trf|Pdk4|Tjp3|Mfsd2a|Muc4|Cdhr1|Fcgr4|Piwil4|Ildr2
bone resorption	16	5.20079	9	Acp5|Adam8|Ctsk|Ctss|Il6|Spp1|Trf|Pdk4|Fcgr4
bone remodeling	16	4.97191	10	Acp5|Adam8|Ctsk|Ctss|Gja1|Il6|Spp1|Trf|Pdk4|Fcgr4
regulation of tissue remodeling	16	4.15389	8	Adam8|Gja1|Il6|Spp1|Trf|Pdk4|Gpnmb|Fcgr4
regulation of bone remodeling	16	4.09407	7	Adam8|Gja1|Il6|Spp1|Trf|Pdk4|Fcgr4
regulation of bone resorption	16	3.62693	6	Adam8|Il6|Spp1|Trf|Pdk4|Fcgr4
anatomical structure homeostasis	16	3.06917	17	Acp5|Adam8|Ctsk|Ctss|Il6|Lipa|Rbp4|Spp1|Trf|Pdk4|Tjp3|Mfsd2a|Muc4|Cdhr1|Fcgr4|Piwil4|Ildr2
positive regulation of bone resorption	16	3.01681	4	Adam8|Spp1|Trf|Fcgr4
myeloid leukocyte activation	17	9.96961	22	Adora3|C1qa|Casp1|Cd84|Clu|Fcgr2b|Fcgr3|Lilrb4a|Hmox1|Itgb2|Clec4d|Slc11a1|Cxcl5|Tyrobp|Ubd|Cd177|Muc5b|Trem2|Havcr2|Cd300a|Fcgr4|Cd300lf
regulation of immune effector process	17	8.24256	27	Adora3|Arg1|Azgp1|Cd84|Fcgr2b|Fcgr3|Lilrb4a|Cxcl1|H2-M2|Hmox1|Il6|Itgb2|Lgals3|Anxa1|Mmp12|Rbp4|Ccl2|Ccl20|Cxcl5|Pglyrp1|Tyrobp|Cd177|Mzb1|Muc4|Havcr2|Cd300a|Malt1
regulation of leukocyte mediated immunity	17	7.69131	20	Adora3|Arg1|Azgp1|Cd84|Fcgr2b|Fcgr3|Cxcl1|H2-M2|Hmox1|Il6|Itgb2|Ccl2|Ccl20|Cxcl5|Tyrobp|Cd177|Muc4|Havcr2|Cd300a|Malt1
regulation of myeloid leukocyte mediated immunity	17	7.50343	11	Adora3|Arg1|Cd84|Fcgr3|Cxcl1|Hmox1|Itgb2|Cxcl5|Tyrobp|Cd177|Cd300a
positive regulation of immune effector process	17	6.90605	19	Adora3|Arg1|Azgp1|Cd84|Fcgr3|Lilrb4a|Cxcl1|H2-M2|Hmox1|Il6|Itgb2|Anxa1|Rbp4|Ccl2|Tyrobp|Cd177|Mzb1|Cd300a|Malt1
leukocyte mediated immunity	17	6.00106	26	Adora3|Arg1|Azgp1|C1qa|C1qb|C1qc|Cd84|Cfi|Fcgr2b|Fcgr3|Cxcl1|H2-M2|Hmox1|Il6|Itgb2|Slc11a1|Ccl2|Ccl20|Cxcl5|Tyrobp|Cd177|Muc4|Havcr2|Cd300a|C1rl|Malt1
myeloid leukocyte mediated immunity	17	5.66173	15	Ace|Adora3|Arg1|Cd84|Fcgr3|Gata2|Cxcl1|Foxf1|Hmox1|Itgb2|Kit|Cxcl5|Tyrobp|Cd177|Cd300a
regulation of superoxide metabolic process	17	4.82259	8	Acp5|Agtr1a|Gch1|Cxcl1|Itgb2|Mapt|Tyrobp|Cd177
myeloid cell activation involved in immune response	17	5.19869	10	Adora3|Cd84|Lilrb4a|Hmox1|Itgb2|Tyrobp|Cd177|Trem2|Havcr2|Cd300a
positive regulation of myeloid leukocyte mediated immunity	17	5.16598	6	Arg1|Fcgr3|Cxcl1|Itgb2|Tyrobp|Cd177
negative regulation of cell population proliferation	18	-5.40515	56	Acvrl1|Adora3|Arg1|Bche|Bmpr2|Cav1|Cav2|Cdh5|Cdkn1a|Cdkn2a|Ccr5|Cyp1b1|Eng|Ereg|Esr1|Fcgr2b|Flt1|Gata2|Gja1|Hmox1|Igf1|Igfbp3|Il6|Jun|Lgals3|Smad6|Meis1|Npr1|Pla2g2d|Pmp22|Ptgir|Rbp4|Ccl12|Sox11|Sox7|Tgfbr3|Tnfrsf9|Tyrobp|Vipr2|Ndrg2|Dlc1|Dll4|Hpgds|Sfn|Ptges|Ecrg4|Gpnmb|Itga1|Ripply3|Havcr2|Bnipl|Cd300a|Lims2|Vtcn1|Pde5a|Mcc
muscle cell proliferation	18	-4.28665	23	Cav1|Cdkn1a|Ereg|Esr1|Gja1|Hmox1|Hpgd|Igf1|Igfbp3|Il6|Jun|Meis1|Npr1|Ptgir|Rbp4|Tacr1|Tbx2|Tgfbr3|Vipr2|Wnt2|Ndrg2|Calcrl|Dipk2a
regulation of smooth muscle cell proliferation	18	2.64599	17	Cav1|Cdkn1a|Ereg|Esr1|Gja1|Hmox1|Hpgd|Igf1|Igfbp3|Il6|Jun|Npr1|Ptgir|Tacr1|Vipr2|Ndrg2|Calcrl
smooth muscle cell proliferation	18	2.54525	17	Cav1|Cdkn1a|Ereg|Esr1|Gja1|Hmox1|Hpgd|Igf1|Igfbp3|Il6|Jun|Npr1|Ptgir|Tacr1|Vipr2|Ndrg2|Calcrl
negative regulation of smooth muscle cell proliferation	18	-2.82628	9	Cav1|Cdkn1a|Esr1|Hmox1|Igfbp3|Npr1|Ptgir|Vipr2|Ndrg2
inorganic ion homeostasis	19	6.5578	59	Ace|Adcy8|Adra1a|Agtr1a|Alas2|Bmp6|Cav1|Cav2|Cd19|Ms4a1|Cdh5|Ccr5|Cp|Ednrb|Esr1|Fgfr4|Gata2|Gja1|Glp1r|Cxcl1|Gsto1|Hmox1|Kdr|Lcn2|Ltf|Mt2|Slc11a1|Pdgfra|Ptgfr|Ptgir|S100b|Scn7a|Ccl2|Ccl3|Cxcl2|Snca|Spp1|Stc2|Tacr1|Tbxas1|Trf|Aplnr|Car14|Slc26a4|Pdk4|Cxcl13|Ccl28|Atp1a2|Synpo|Ffar4|Atp6v1b1|Calcb|Steap4|Cxcr1|Cxcl17|Atp6v0d2|Ackr4|Tmtc2|Cxcl3
cation homeostasis	19	6.25197	57	Ace|Adcy8|Adra1a|Agtr1a|Alas2|Bmp6|Cav1|Cav2|Cd19|Ms4a1|Cdh5|Ccr5|Cp|Ednrb|Esr1|Gata2|Gja1|Glp1r|Cxcl1|Gsto1|Hmox1|Kdr|Lcn2|Ltf|Mt2|Slc11a1|Pdgfra|Ptgfr|Ptgir|S100b|Scn7a|Ccl2|Ccl3|Cxcl2|Snca|Spp1|Stc2|Tacr1|Trf|Aplnr|Car14|Slc26a4|Pdk4|Cxcl13|Ccl28|Atp1a2|Synpo|Ffar4|Atp6v1b1|Calcb|Steap4|Cxcr1|Cxcl17|Atp6v0d2|Ackr4|Tmtc2|Cxcl3
metal ion homeostasis	19	5.82271	53	Ace|Adcy8|Adra1a|Agtr1a|Alas2|Bmp6|Cav1|Cav2|Cd19|Ms4a1|Cdh5|Ccr5|Cp|Ednrb|Esr1|Gata2|Gja1|Glp1r|Cxcl1|Gsto1|Hmox1|Kdr|Lcn2|Ltf|Mt2|Slc11a1|Pdgfra|Ptgfr|Ptgir|S100b|Scn7a|Ccl2|Ccl3|Cxcl2|Snca|Spp1|Stc2|Tacr1|Trf|Aplnr|Cxcl13|Ccl28|Atp1a2|Synpo|Ffar4|Atp6v1b1|Calcb|Steap4|Cxcr1|Cxcl17|Ackr4|Tmtc2|Cxcl3
cellular metal ion homeostasis	19	5.91221	48	Adcy8|Adra1a|Agtr1a|Alas2|Bmp6|Cav1|Cav2|Cd19|Ms4a1|Cdh5|Ccr5|Cp|Ednrb|Esr1|Gata2|Gja1|Glp1r|Cxcl1|Gsto1|Hmox1|Kdr|Lcn2|Mt2|Slc11a1|Pdgfra|Ptgfr|Ptgir|S100b|Ccl2|Ccl3|Cxcl2|Snca|Spp1|Stc2|Tacr1|Trf|Aplnr|Cxcl13|Ccl28|Atp1a2|Synpo|Ffar4|Calcb|Steap4|Cxcr1|Cxcl17|Ackr4|Cxcl3
GPCR ligand binding	19	5.70492	36	Adra1a|Adrb3|Agtr1a|Ccr5|S1pr4|Ednrb|Adgre1|Glp1r|Cxcl1|Anxa1|Psap|Ptgfr|Ptgir|Ccl12|Ccl20|Ccl3|Ccl4|Ccl6|Ccl7|Ccl9|Cxcl2|Cxcl5|Tacr1|Vipr2|Aplnr|Adgre5|Ramp2|Calcrl|Cxcl13|Ccl28|Hcar2|Gprc6a|Grp|Cxcr1|Ackr4|Cxcl3
divalent inorganic cation homeostasis	19	4.99343	43	Adcy8|Adra1a|Agtr1a|Cav1|Cav2|Cd19|Ms4a1|Cdh5|Ccr5|Ednrb|Esr1|Gata2|Gja1|Glp1r|Cxcl1|Gsto1|Kdr|Mt2|Slc11a1|Pdgfra|Ptgfr|Ptgir|S100b|Ccl2|Ccl3|Cxcl2|Snca|Spp1|Stc2|Tacr1|Aplnr|Cxcl13|Ccl28|Atp1a2|Synpo|Ffar4|Atp6v1b1|Calcb|Cxcr1|Cxcl17|Ackr4|Tmtc2|Cxcl3
calcium ion homeostasis	19	4.5114	41	Adcy8|Adra1a|Agtr1a|Cav1|Cav2|Cd19|Ms4a1|Cdh5|Ccr5|Ednrb|Esr1|Gata2|Gja1|Glp1r|Cxcl1|Gsto1|Kdr|Pdgfra|Ptgfr|Ptgir|S100b|Ccl2|Ccl3|Cxcl2|Snca|Spp1|Stc2|Tacr1|Aplnr|Cxcl13|Ccl28|Atp1a2|Synpo|Ffar4|Atp6v1b1|Calcb|Cxcr1|Cxcl17|Ackr4|Tmtc2|Cxcl3
cellular ion homeostasis	19	5.78425	50	Adcy8|Adra1a|Agtr1a|Alas2|Bmp6|Cav1|Cav2|Cd19|Ms4a1|Cdh5|Ccr5|Cp|Ednrb|Esr1|Gata2|Gja1|Glp1r|Cxcl1|Gsto1|Hmox1|Kdr|Lcn2|Mt2|Slc11a1|Pdgfra|Ptgfr|Ptgir|S100b|Ccl2|Ccl3|Cxcl2|Snca|Spp1|Stc2|Tacr1|Tbxas1|Trf|Aplnr|Cxcl13|Ccl28|Atp1a2|Synpo|Ffar4|Calcb|Steap4|Cxcr1|Cxcl17|Atp6v0d2|Ackr4|Cxcl3
cellular divalent inorganic cation homeostasis	19	4.83272	41	Adcy8|Adra1a|Agtr1a|Cav1|Cav2|Cd19|Ms4a1|Cdh5|Ccr5|Ednrb|Esr1|Gata2|Gja1|Glp1r|Cxcl1|Gsto1|Kdr|Mt2|Slc11a1|Pdgfra|Ptgfr|Ptgir|S100b|Ccl2|Ccl3|Cxcl2|Snca|Spp1|Stc2|Tacr1|Aplnr|Cxcl13|Ccl28|Atp1a2|Synpo|Ffar4|Calcb|Cxcr1|Cxcl17|Ackr4|Cxcl3
regulation of cytosolic calcium ion concentration	19	-4.51591	34	Adcy8|Adra1a|Agtr1a|Cav1|Cav2|Cd19|Ms4a1|Ccr5|Ednrb|Esr1|Gata2|Gja1|Glp1r|Cxcl1|Gsto1|Kdr|Pdgfra|Ptgfr|Ptgir|Ccl3|Cxcl2|Snca|Tacr1|Aplnr|Cxcl13|Ccl28|Atp1a2|Synpo|Ffar4|Calcb|Cxcr1|Cxcl17|Ackr4|Cxcl3
negative regulation of cell migration	20	-7.56711	32	Acvrl1|Adora3|Cd63|Cldn5|Ccr5|Cyp1b1|Dcn|Dpep1|Eng|Gja1|Igfbp3|Serpine1|Ccl12|Tgfbr3|Tie1|Timp1|Dlc1|Reck|Dll4|Cxcl13|Tmeff2|Tacstd2|Ccl28|Cd200r1|Limch1|Arap3|Mmp28|Sema6d|Cd300a|Stard13|Mcc|Egfl7
negative regulation of cell motility	20	-7.25771	32	Acvrl1|Adora3|Cd63|Cldn5|Ccr5|Cyp1b1|Dcn|Dpep1|Eng|Gja1|Igfbp3|Serpine1|Ccl12|Tgfbr3|Tie1|Timp1|Dlc1|Reck|Dll4|Cxcl13|Tmeff2|Tacstd2|Ccl28|Cd200r1|Limch1|Arap3|Mmp28|Sema6d|Cd300a|Stard13|Mcc|Egfl7
negative regulation of locomotion	20	-7.87928	34	Acvrl1|Adora3|Cd63|Cldn5|Ccr5|Cyp1b1|Dcn|Dpep1|Eng|Gja1|Igfbp3|Serpine1|Ccl12|Sema3c|Sema6a|Tgfbr3|Tie1|Timp1|Dlc1|Reck|Dll4|Cxcl13|Tmeff2|Tacstd2|Ccl28|Cd200r1|Limch1|Arap3|Mmp28|Sema6d|Cd300a|Stard13|Mcc|Egfl7
negative regulation of cellular component movement	20	-7.05347	32	Acvrl1|Adora3|Cd63|Cldn5|Ccr5|Cyp1b1|Dcn|Dpep1|Eng|Gja1|Igfbp3|Serpine1|Ccl12|Tgfbr3|Tie1|Timp1|Dlc1|Reck|Dll4|Cxcl13|Tmeff2|Tacstd2|Ccl28|Cd200r1|Limch1|Arap3|Mmp28|Sema6d|Cd300a|Stard13|Mcc|Egfl7

## Sheet: Supplementary Table 6
Supplementary Table 6 Gene expression patterns of marcophage related markers by PHMG-P treatment
M1 marker	Gene_ID	Description	Control1_Read_Count	Control2_Read_Count	Control3_Read_Count	PHMG-P1_Read_Count	PHMG-P2_Read_Count	PHMG-P3_Read_Count
Cd86	12524	CD86 antigen	299	314	361	909	774	646
Cxcl10	15945	chemokine (C-X-C motif) ligand 10	23	53	38	170	40	146
Il12b	16160	interleukin 12b	36	21	32	130	134	136
Socs3	12702	suppressor of cytokine signaling 3	1317	1680	2005	6630	4880	5339
Tnf	21926	tumor necrosis factor	71	63	47	145	181	166
Ccl5	20304	chemokine (C-C motif) ligand 5	172	81	54	50	31	72
Fpr2	14289	formyl peptide receptor 2	359	316	355	249	92	209
Cxcl9	17329	chemokine (C-X-C motif) ligand 9	11	32	17	65	58	78
Nfkbiz	80859	nuclear factor of kappa light polypeptide gene enhancer in B cells inhibitor, zeta	2265	2669	2283	2637	2074	1856
Gpr18	110168	G protein-coupled receptor 18	145	200	104	61	59	57
Cd38	12494	CD38 antigen	1595	1225	1637	748	722	933
Tlr2	24088	toll-like receptor 2	1354	1242	1158	2921	2236	2227
Tlr4	21898	toll-like receptor 4	5073	4903	5223	8438	7333	7082
Irf5	27056	interferon regulatory factor 5	886	937	680	1110	863	904
Il18	16173	interleukin 18	575	555	704	771	847	822
M2 marker	Gene_ID	Description	Control1_Read_Count	Control2_Read_Count	Control3_Read_Count	PHMG-P1_Read_Count	PHMG-P2_Read_Count	PHMG-P3_Read_Count
Arg1	11846	arginase, liver	102	142	93	909	718	479
Chil3	12655	chitinase-like 3	21407	21118	20060	63610	130832	111521
Clec7a	56644	C-type lectin domain family 7, member a	3139	3477	2891	10350	11184	10418
Mrc1	17533	mannose receptor, C type 1	6900	6874	7228	17676	17735	18096
Ccl17	20295	chemokine (C-C motif) ligand 17	153	93	191	282	243	455
Ccl22	20299	chemokine (C-C motif) ligand 22	99	59	55	215	175	154
Retnla	57262	resistin like alpha	869	1088	1042	27834	16050	17969
Klf4	16600	Kruppel-like factor 4 (gut)	1662	2339	2094	1571	1382	1348
Ccl12	20293	chemokine (C-C motif) ligand 12	74	38	28	342	136	389
Cxcl13	55985	chemokine (C-X-C motif) ligand 13	232	142	181	996	610	534
Ccl24	56221	chemokine (C-C motif) ligand 24	79	35	60	42	24	20
Irf4	16364	interferon regulatory factor 4	717	691	277	761	652	769
Socs2	216233	suppressor of cytokine signaling 2	4636	4508	5319	9885	8306	8068
Il10ra	16154	interleukin 10 receptor, alpha	1295	1673	1200	1727	1485	1554
Il10rb	16155	interleukin 10 receptor, beta	2782	2789	3614	4944	4214	4621
Alox15	11687	arachidonate 15-lipoxygenase	150	106	115	107	116	96
Myc	17869	myelocytomatosis oncogene	108	76	70	95	128	136
Egr2	13654	early growth response 2	127	178	168	320	295	282
Tgm2	21817	transglutaminase 2, C polypeptide	22906	25454	28173	24475	26511	29529
Resident alveolar macrophage marker	Gene_ID	Description	Control1_Read_Count	Control2_Read_Count	Control3_Read_Count	PHMG-P1_Read_Count	PHMG-P2_Read_Count	PHMG-P3_Read_Count
Mrc1	17533	mannose receptor, C type 1	6900	6874	7228	17676	17735	18096
Itgax	16411	integrin alpha X	2962	2599	2750	8548	8226	10214
Siglecf	233186	sialic acid binding Ig-like lectin F	559	823	684	270	237	257
Siglec1	20612	sialic acid binding Ig-like lectin 1, sialoadhesin	514	516	404	1134	1278	953
Recruited alveolar macrophage marker	Gene_ID	Description	Control1_Read_Count	Control2_Read_Count	Control3_Read_Count	PHMG-P1_Read_Count	PHMG-P2_Read_Count	PHMG-P3_Read_Count
Cd14	12475	CD14 antigen	1280	1301	1596	6131	4708	5271
Ly6c2	100041546	lymphocyte antigen 6 complex, locus C2	784	867	822	1583	1857	1136
Apoe	11816	apolipoprotein E	16240	20661	22060	45741	37821	34022
Ccr5	12774	chemokine (C-C motif) receptor 5	354	238	219	962	607	709
Itgam	16409	integrin alpha M	952	946	823	1809	1285	1738
Sell	20343	selectin, lymphocyte	1739	1903	1062	658	538	668
Mafb	16658	v-maf musculoaponeurotic fibrosarcoma oncogene family, protein B (avian)	140	129	87	452	246	303
